# Supplementary material for: N,N′-(2,2′-Dithiodi-o-phenyl­ene)bis­(furan-2-carboxamide)
Source: Acta Crystallogr Sect E Struct Rep Online. 2008 Dec 3;65(Pt 1):o16. doi: 10.1107/S1600536808038828 (PMC2967937; doi:10.1107/S1600536808038828)
Supplement: Supplementary file 2 [file e-65-00o16-Isup2.hkl]

# 
# h,k,l, Fc-squared, Fo-squared, sigma(Fo-squared) and status flag 
# 
data_I
_shelx_title ' s2799m in P-1' 
_shelx_refln_list_code          4 
_shelx_F_calc_maximum      235.23 
_exptl_crystal_F_000       452.00 
_reflns_d_resolution_high  0.7501 
 
loop_ 
 _symmetry_equiv_pos_as_xyz 
 'x, y, z' 
 '-x, -y, -z' 
 
_cell_length_a     9.6173 
_cell_length_b     9.9210 
_cell_length_c    11.9906 
_cell_angle_alpha 109.770 
_cell_angle_beta  103.748 
_cell_angle_gamma 104.643 
 
_shelx_F_squared_multiplier     1.000 
 
loop_ 
 _refln_index_h 
 _refln_index_k 
 _refln_index_l 
 _refln_F_squared_calc 
 _refln_F_squared_meas 
 _refln_F_squared_sigma 
 _refln_observed_status 
   1   0   0      215.81      225.77      8.56 o 
   2   0   0      330.92      351.89      8.20 o 
   3   0   0       38.35       48.29      8.38 o 
   4   0   0      503.29      492.54     13.30 o 
   5   0   0        1.98        0.37      3.72 o 
   6   0   0      692.84      696.79     25.96 o 
   7   0   0      259.04      270.15     18.98 o 
   8   0   0      143.33      144.76     17.38 o 
   9   0   0      132.36      142.60     19.04 o 
  10   0   0        0.29       -1.80     13.52 o 
  11   0   0       69.43      110.04     28.48 o 
 -11   1   0       43.81       51.82     21.81 o 
 -10   1   0      218.30      231.00     23.87 o 
  -9   1   0      593.35      596.87     30.77 o 
  -8   1   0        4.93        6.49      8.80 o 
  -7   1   0       11.80        8.08      7.87 o 
  -6   1   0      117.40      127.52     12.77 o 
  -5   1   0      808.53      791.10     16.04 o 
  -4   1   0        5.13        6.30      3.77 o 
  -3   1   0       71.25       69.93      4.46 o 
  -2   1   0       99.97      100.44      4.68 o 
  -1   1   0      515.19      510.83     12.98 o 
   0   1   0     3612.27     3414.11     27.04 o 
   1   1   0      761.58      691.81     23.03 o 
   2   1   0     2959.87     3013.80    121.22 o 
   3   1   0        0.58        1.46      3.56 o 
   4   1   0      133.53      149.79     18.66 o 
   5   1   0      432.42      410.25     14.32 o 
   6   1   0       14.87       16.49     11.99 o 
   7   1   0      682.17      619.62     41.82 o 
   8   1   0      518.51      499.75     27.38 o 
   9   1   0      360.22      358.52     38.75 o 
  10   1   0        6.94        6.94     14.24 o 
 -11   2   0      294.94      326.26     39.48 o 
 -10   2   0       31.37       25.10     11.98 o 
  -9   2   0        2.96       10.88      9.61 o 
  -8   2   0       97.74      102.58     14.78 o 
  -7   2   0        0.51        0.21      6.67 o 
  -6   2   0     1602.88     1624.65     30.92 o 
  -5   2   0      410.27      432.64     13.15 o 
  -4   2   0     1155.69     1155.20     18.78 o 
  -3   2   0      674.49      719.36     29.12 o 
  -2   2   0     1939.14     1945.81     20.20 o 
  -1   2   0     6946.22     7003.75     69.22 o 
   0   2   0     3715.52     3720.44     33.84 o 
   1   2   0       11.41       17.49      3.87 o 
   2   2   0      415.02      460.21     14.44 o 
   3   2   0      312.56      334.50     26.18 o 
   4   2   0     2211.28     2576.58    102.38 o 
   5   2   0       39.88       40.02     14.24 o 
   6   2   0       32.01       29.11     14.33 o 
   7   2   0      994.00      999.32     55.70 o 
   8   2   0       73.95       53.81     20.19 o 
   9   2   0        1.08        5.59     13.52 o 
  10   2   0        8.11        4.78     14.24 o 
 -12   3   0      300.75      326.53     43.53 o 
 -11   3   0      208.95      195.21     33.98 o 
 -10   3   0       34.66       32.99     19.74 o 
  -9   3   0      230.45      206.16     19.86 o 
  -8   3   0       95.25       96.34     13.82 o 
  -7   3   0      195.89      169.09     14.77 o 
  -6   3   0      892.63      979.10     21.21 o 
  -5   3   0     1746.55     1800.22     30.58 o 
  -4   3   0        0.75       -1.16      3.98 o 
  -3   3   0        1.66        0.36      2.35 o 
  -2   3   0      306.61      295.38     12.33 o 
  -1   3   0     1359.31     1312.11     24.89 o 
   0   3   0        7.14        8.28      3.83 o 
   1   3   0      752.58      734.23     19.37 o 
   2   3   0      127.17      113.76     10.41 o 
   3   3   0      147.45      145.89     11.33 o 
   4   3   0      211.61      242.27     14.35 o 
   5   3   0      159.76      163.40     24.42 o 
   6   3   0     1430.08     1446.43     65.07 o 
   7   3   0        9.82       14.78     15.05 o 
   8   3   0        4.49        4.15     14.24 o 
   9   3   0        4.66       11.18     15.32 o 
 -12   4   0       18.69       27.04     20.55 o 
 -11   4   0       91.87       98.33     27.49 o 
 -10   4   0      310.34      301.92     36.95 o 
  -9   4   0       24.74       19.92     16.04 o 
  -8   4   0       94.55       97.97     22.44 o 
  -7   4   0       11.27       12.33      7.20 o 
  -6   4   0      178.71      162.73      9.77 o 
  -5   4   0      442.48      439.28     13.07 o 
  -4   4   0     1010.65     1000.43     19.45 o 
  -3   4   0      444.04      459.52     18.37 o 
  -2   4   0       55.64       77.49      9.46 o 
  -1   4   0      114.43       98.26      7.02 o 
   0   4   0     1691.89     1596.38     39.29 o 
   1   4   0     3007.39     3064.71     44.74 o 
   2   4   0      103.47      104.20     10.81 o 
   3   4   0       55.98       60.69      9.53 o 
   4   4   0      506.49      473.37     21.95 o 
   5   4   0      387.32      359.69     34.34 o 
   6   4   0        4.04       -3.24     11.90 o 
   7   4   0      648.88      632.32     50.29 o 
   8   4   0        1.11        9.73     17.03 o 
   9   4   0       12.14       22.89     18.30 o 
 -12   5   0        0.03        1.35     16.40 o 
 -11   5   0      184.88      200.98     34.97 o 
 -10   5   0        2.01       -1.17     15.59 o 
  -9   5   0       27.81       41.64     19.65 o 
  -8   5   0        0.01        1.71     12.08 o 
  -7   5   0      339.16      345.99     20.68 o 
  -6   5   0       50.04       48.49     10.09 o 
  -5   5   0     1184.20     1185.58     38.57 o 
  -4   5   0       36.84       43.26      8.88 o 
  -3   5   0      237.12      209.76     14.58 o 
  -2   5   0     1342.80     1402.13     29.56 o 
  -1   5   0      347.83      342.42     14.29 o 
   0   5   0      311.39      272.15     14.53 o 
   1   5   0      396.43      369.92     17.76 o 
   2   5   0      534.44      526.56     22.22 o 
   3   5   0      289.49      308.16     18.86 o 
   4   5   0      298.27      280.20     30.19 o 
   5   5   0      123.61       92.65     22.80 o 
   6   5   0     1037.50      970.11     59.84 o 
   7   5   0       54.19       49.12     22.26 o 
   8   5   0       98.41      117.07     30.55 o 
 -12   6   0       43.04       45.69     23.61 o 
 -11   6   0      197.10      193.86     35.42 o 
 -10   6   0      119.94      149.25     31.27 o 
  -9   6   0       17.36       20.64     17.39 o 
  -8   6   0      140.51      151.14     27.49 o 
  -7   6   0        0.93        0.36      7.53 o 
  -6   6   0      816.62      836.97     31.28 o 
  -5   6   0        5.94       11.54      7.74 o 
  -4   6   0       25.06        9.92      6.87 o 
  -3   6   0      488.08      477.69     22.02 o 
  -2   6   0      689.49      715.99     28.07 o 
  -1   6   0      279.50      288.56     14.81 o 
   0   6   0      156.79      145.22     12.48 o 
   1   6   0      820.49      785.58     27.56 o 
   2   6   0       35.22       30.10      9.75 o 
   3   6   0      102.78      103.55     14.34 o 
   4   6   0        0.01        1.35     13.34 o 
   5   6   0        0.20        0.27     13.16 o 
   6   6   0        0.87        5.95     15.77 o 
   7   6   0       92.36       85.44     26.95 o 
 -11   7   0      417.81      433.69     46.41 o 
 -10   7   0        4.94        0.72     16.49 o 
  -9   7   0      200.25      209.09     32.81 o 
  -8   7   0      133.04      122.49     16.80 o 
  -7   7   0      295.35      292.37     21.85 o 
  -6   7   0       56.32       53.30     12.23 o 
  -5   7   0      735.57      706.46     30.02 o 
  -4   7   0      110.25      108.60     13.99 o 
  -3   7   0        2.86        9.23      7.56 o 
  -2   7   0        6.32       15.05     11.81 o 
  -1   7   0      315.24      382.13     32.17 o 
   0   7   0     1352.04     1355.01     41.50 o 
   1   7   0      122.30      126.43     14.70 o 
   2   7   0     1430.50     1437.56     42.34 o 
   3   7   0        6.39        7.51      9.91 o 
   4   7   0       15.39       10.91     15.86 o 
   5   7   0       21.99       23.16     20.37 o 
   6   7   0      477.38      541.66     50.38 o 
 -11   8   0       53.59       54.44     24.24 o 
 -10   8   0       21.64       23.79     19.56 o 
  -9   8   0       23.67       21.45     19.11 o 
  -8   8   0       67.35       68.40     14.37 o 
  -7   8   0       93.55      105.26     16.57 o 
  -6   8   0       82.42       77.29     14.66 o 
  -5   8   0       96.69      103.09     15.70 o 
  -4   8   0      287.32      286.14     21.25 o 
  -3   8   0      458.70      462.89     36.86 o 
  -2   8   0      218.34      199.81     27.31 o 
  -1   8   0      343.83      301.83     31.18 o 
   0   8   0      545.55      516.69     40.56 o 
   1   8   0      176.55      185.57     27.94 o 
   2   8   0        0.15        4.24     13.61 o 
   3   8   0       88.45       95.35     24.42 o 
   4   8   0       85.32      103.19     27.13 o 
   5   8   0      125.13      138.97     31.99 o 
 -10   9   0       16.66       14.42     15.68 o 
  -9   9   0      217.23      231.62     36.95 o 
  -8   9   0      163.44      170.67     21.31 o 
  -7   9   0       21.14       24.09     11.82 o 
  -6   9   0       94.96       94.16     16.78 o 
  -5   9   0      155.68      151.91     19.18 o 
  -4   9   0        2.47        6.88      9.73 o 
  -3   9   0        0.76        1.98     12.98 o 
  -2   9   0        4.16        4.96     12.08 o 
  -1   9   0        0.50       -2.88     12.98 o 
   0   9   0       56.73       70.12     22.17 o 
   1   9   0        3.13        9.91     15.14 o 
   2   9   0      510.32      680.90     50.38 o 
  -9  10   0       85.82       76.79     25.78 o 
  -8  10   0        0.08       -3.23      9.87 o 
  -7  10   0      648.47      577.84     34.79 o 
  -6  10   0        5.16       11.16     11.25 o 
  -5  10   0      496.78      501.41     52.72 o 
  -4  10   0       64.54       53.26     20.37 o 
  -3  10   0      116.35      129.42     28.39 o 
  -2  10   0       25.05       51.91     21.72 o 
  -1  10   0        1.27       13.25     16.76 o 
   0  10   0        5.47        1.17     15.05 o 
   1  10   0      119.10      136.45     30.64 o 
  -9  11   0      151.89      215.31     36.77 o 
  -8  11   0       63.89       81.39     18.64 o 
  -7  11   0       19.87       23.48     13.20 o 
  -6  11   0       43.39       51.85     15.87 o 
  -5  11   0      186.05      177.37     33.08 o 
  -4  11   0       57.26       79.49     24.42 o 
  -3  11   0        4.59       -3.06     14.96 o 
  -2  11   0      379.75      420.17     45.15 o 
  -1  11   0        4.52        5.14     15.77 o 
   0  11   0       44.89       74.44     24.78 o 
   1  11   0        7.00       25.24     19.38 o 
   2 -12   1        0.39        2.61     13.52 o 
   3 -12   1      157.75      180.97     34.88 o 
   4 -12   1       54.61       59.84     22.71 o 
   5 -12   1       53.01       41.91     19.65 o 
   6 -12   1        0.27        3.51     15.23 o 
   7 -12   1       39.81       49.43     16.51 o 
  -1 -11   1       27.84       24.78     18.93 o 
   0 -11   1       27.04       29.74     20.19 o 
   1 -11   1        1.91       -2.70     13.43 o 
   2 -11   1      130.83      154.93     32.17 o 
   3 -11   1        2.32        9.55     15.50 o 
   4 -11   1       35.80       52.90     22.80 o 
   5 -11   1       14.08       15.20     11.78 o 
   6 -11   1       50.95       58.58     16.51 o 
   7 -11   1        7.78       11.63     12.17 o 
   8 -11   1      118.90      122.45     21.40 o 
  -2 -10   1       40.69       29.47     20.10 o 
  -1 -10   1       37.97       52.45     22.80 o 
   0 -10   1        9.16        4.78     13.52 o 
   1 -10   1       21.64       11.45     16.40 o 
   2 -10   1        4.80       11.81     14.42 o 
   3 -10   1      932.08      888.73     57.14 o 
   4 -10   1      233.91      234.38     22.85 o 
   5 -10   1      158.45      172.72     20.91 o 
   6 -10   1       12.29       16.30     11.79 o 
   7 -10   1       30.78       31.69     13.66 o 
   8 -10   1      355.34      387.04     52.09 o 
   9 -10   1       79.72       88.86     27.31 o 
  -2  -9   1      220.01      247.22     32.90 o 
  -1  -9   1      112.20      109.05     25.51 o 
   0  -9   1      378.75      335.63     35.69 o 
   1  -9   1      224.82      225.22     31.27 o 
   2  -9   1       92.68      103.73     24.42 o 
   3  -9   1       66.59       75.07     21.54 o 
   4  -9   1      318.49      303.08     29.56 o 
   5  -9   1      373.90      365.50     25.33 o 
   6  -9   1       73.62       86.08     16.28 o 
   7  -9   1        2.86        1.67      9.19 o 
   8  -9   1        5.61        7.06      9.80 o 
   9  -9   1       22.39       17.21     19.56 o 
  10  -9   1       13.11        7.03     16.40 o 
  -6  -8   1        8.62        9.73     17.84 o 
  -5  -8   1       36.73       42.63     22.26 o 
  -4  -8   1       28.83       44.70     21.90 o 
  -3  -8   1      202.38      217.48     29.07 o 
  -2  -8   1       13.19       13.77     10.12 o 
  -1  -8   1      746.34      814.02     49.03 o 
   0  -8   1       66.13       69.49     20.37 o 
   1  -8   1       34.81       35.42     15.50 o 
   2  -8   1      217.49      218.38     28.48 o 
   3  -8   1       82.12       78.95     13.51 o 
   4  -8   1       78.11       72.80     13.69 o 
   5  -8   1      144.04      133.13     16.79 o 
   6  -8   1       19.10       16.86     10.28 o 
   7  -8   1       66.27       72.92     14.89 o 
   8  -8   1      521.77      590.23     48.22 o 
   9  -8   1      495.02      458.56     45.15 o 
  10  -8   1       18.09       16.58     18.21 o 
  11  -8   1        9.09       10.54     18.12 o 
  -7  -7   1        9.55       28.03     20.28 o 
  -6  -7   1       21.67       21.09     19.11 o 
  -5  -7   1       16.82        5.95     16.94 o 
  -4  -7   1       53.79       47.77     19.11 o 
  -3  -7   1      914.20      907.96     35.04 o 
  -2  -7   1       25.64       32.12     10.57 o 
  -1  -7   1     2220.79     2222.32     73.27 o 
   0  -7   1     1058.67     1006.09     30.47 o 
   1  -7   1      137.63      119.24     20.10 o 
   2  -7   1      259.78      228.20     17.11 o 
   3  -7   1      962.29      909.59     31.24 o 
   4  -7   1      292.23      289.82     19.46 o 
   5  -7   1      287.43      301.26     20.61 o 
   6  -7   1      240.11      249.20     26.59 o 
   7  -7   1      494.11      477.04     25.95 o 
   8  -7   1        3.69        7.57     15.41 o 
   9  -7   1     1000.46      990.30     62.01 o 
  10  -7   1        0.77       -8.38     13.61 o 
  11  -7   1       98.14      108.51     29.83 o 
  -7  -6   1       84.88      111.40     29.74 o 
  -6  -6   1       29.01       34.97     18.57 o 
  -5  -6   1       11.91       23.52     16.31 o 
  -4  -6   1        1.32        5.14     13.43 o 
  -3  -6   1       11.78       12.88      8.66 o 
  -2  -6   1      247.51      241.06     17.29 o 
  -1  -6   1       13.15       12.84      6.82 o 
   0  -6   1      463.72      454.31     19.20 o 
   1  -6   1        5.81       12.39      5.54 o 
   2  -6   1      275.57      256.88     15.89 o 
   3  -6   1      714.88      738.50     29.43 o 
   4  -6   1      702.76      628.50     24.98 o 
   5  -6   1        5.83        2.14      6.62 o 
   6  -6   1       37.34       31.96      9.90 o 
   7  -6   1      227.83      226.43     17.93 o 
   8  -6   1      220.72      193.95     29.65 o 
   9  -6   1        0.01        2.25     13.79 o 
  10  -6   1      251.61      242.89     36.23 o 
  11  -6   1       63.95       69.67     25.60 o 
  -8  -5   1      129.49      143.12     32.36 o 
  -7  -5   1       35.50       40.56     20.82 o 
  -6  -5   1        8.40        8.83     15.23 o 
  -5  -5   1      135.28      122.39     24.24 o 
  -4  -5   1      394.62      395.57     21.77 o 
  -3  -5   1      229.79      238.86     16.56 o 
  -2  -5   1      349.02      307.55     17.17 o 
  -1  -5   1      162.36      140.71     11.79 o 
   0  -5   1      553.99      493.49     18.08 o 
   1  -5   1      766.92      822.63     20.81 o 
   2  -5   1      837.18      881.28     25.52 o 
   3  -5   1     1012.52     1039.82     28.49 o 
   4  -5   1      608.95      616.78     22.84 o 
   5  -5   1      255.38      244.51     15.88 o 
   6  -5   1      171.75      166.64     17.48 o 
   7  -5   1       75.60       69.49     20.01 o 
   8  -5   1       26.88       25.69     15.77 o 
   9  -5   1      498.98      484.25     42.99 o 
  10  -5   1       74.20       65.88     24.06 o 
  11  -5   1      193.61      195.48     34.88 o 
  12  -5   1      134.20      158.17     34.97 o 
  -9  -4   1       29.83       38.48     19.56 o 
  -8  -4   1       11.15        6.49     14.60 o 
  -7  -4   1        0.63        6.58     15.41 o 
  -6  -4   1       24.87       15.41     15.41 o 
  -5  -4   1     1195.10     1198.22     56.60 o 
  -4  -4   1        4.85        5.34      6.38 o 
  -3  -4   1      890.51      909.11     35.19 o 
  -2  -4   1      506.30      527.69     42.63 o 
  -1  -4   1      290.99      253.79     13.94 o 
   0  -4   1      777.55      703.30     18.99 o 
   1  -4   1       12.98       10.72      3.59 o 
   2  -4   1      120.96      121.40     10.32 o 
   3  -4   1       65.27       76.26      9.29 o 
   4  -4   1      748.59      751.19     15.19 o 
   5  -4   1       32.06       29.81      5.31 o 
   6  -4   1      381.70      366.78     15.22 o 
   7  -4   1      238.61      234.60     16.45 o 
   8  -4   1      128.09      121.13     24.42 o 
   9  -4   1      338.32      280.29     33.17 o 
  10  -4   1        0.14       -9.28     14.78 o 
  11  -4   1        3.02        0.09     16.22 o 
  12  -4   1        1.15        5.68     18.48 o 
 -10  -3   1       12.94       27.22     18.39 o 
  -9  -3   1        2.27       -5.86     13.16 o 
  -8  -3   1      184.73      162.77     30.01 o 
  -7  -3   1        8.76        6.31     13.16 o 
  -6  -3   1      634.08      583.20     41.82 o 
  -5  -3   1      457.59      447.11     33.98 o 
  -4  -3   1       56.82       70.73      9.29 o 
  -3  -3   1        0.45        0.15      5.27 o 
  -2  -3   1       11.99       18.17      6.52 o 
  -1  -3   1      892.31      827.09     21.13 o 
   0  -3   1      897.21      866.78     13.77 o 
   1  -3   1      484.63      500.12     14.45 o 
   2  -3   1      868.93      860.01     16.64 o 
   3  -3   1       20.61       15.12      3.44 o 
   4  -3   1       87.38       97.15      7.54 o 
   5  -3   1      825.09      812.13     17.78 o 
   6  -3   1     1223.15     1230.29     23.01 o 
   7  -3   1       75.88       80.32     12.14 o 
   8  -3   1      138.55      127.59     15.85 o 
   9  -3   1       54.67       65.00     14.30 o 
  10  -3   1      111.77      129.42     28.66 o 
  11  -3   1      250.21      327.88     42.18 o 
  12  -3   1        2.51       15.86     20.46 o 
 -10  -2   1        3.46        0.72     12.71 o 
  -9  -2   1        0.70       -8.83     12.80 o 
  -8  -2   1      231.04      208.01     30.64 o 
  -7  -2   1      618.55      625.38     43.71 o 
  -6  -2   1       34.59       27.22     14.06 o 
  -5  -2   1      151.87      152.01     11.59 o 
  -4  -2   1      124.90      126.92     10.85 o 
  -3  -2   1     3000.73     3193.76    136.00 o 
  -2  -2   1      785.82      727.32     51.51 o 
  -1  -2   1     1599.26     1587.49     74.17 o 
   0  -2   1     2569.64     2529.70     21.95 o 
   1  -2   1       66.51       60.96      5.27 o 
   2  -2   1     3974.77     4338.31     56.10 o 
   3  -2   1      278.62      294.54      8.55 o 
   4  -2   1      310.81      302.22     10.10 o 
   5  -2   1      334.55      345.10     11.03 o 
   6  -2   1      176.69      159.84     23.70 o 
   7  -2   1       18.63       26.59      9.48 o 
   8  -2   1       27.60       17.75      9.97 o 
   9  -2   1      106.61      106.40     17.06 o 
  10  -2   1       73.47       84.42     17.37 o 
  11  -2   1       49.13       52.13     15.75 o 
 -11  -1   1       54.60       72.37     23.61 o 
 -10  -1   1        1.36        2.61     14.51 o 
  -9  -1   1        9.01        5.50     13.79 o 
  -8  -1   1      110.34      119.42     24.69 o 
  -7  -1   1      717.82      680.60     28.01 o 
  -6  -1   1      126.30      139.28     19.42 o 
  -5  -1   1      370.57      428.37     13.38 o 
  -4  -1   1      861.32      886.95     16.38 o 
  -3  -1   1      702.50      669.47     36.32 o 
  -2  -1   1      168.86      184.32     12.44 o 
  -1  -1   1       27.69       31.78      4.33 o 
   0  -1   1        2.80        8.33      1.65 o 
   1  -1   1      165.52      204.15      5.79 o 
   2  -1   1      193.35      205.44      6.15 o 
   3  -1   1       23.44       27.59      3.11 o 
   4  -1   1       57.93       53.90     12.35 o 
   5  -1   1      119.36      111.22     16.13 o 
   6  -1   1        5.16        4.42      8.47 o 
   7  -1   1      720.24      663.48     28.48 o 
   8  -1   1      100.88       98.97     15.65 o 
   9  -1   1      386.96      391.88     31.90 o 
  10  -1   1      126.79      146.45     21.12 o 
  11  -1   1        6.50       14.51     16.04 o 
 -11   0   1       55.80       58.31     22.53 o 
 -10   0   1       14.77       10.45     14.78 o 
  -9   0   1       46.15       41.79     13.27 o 
  -8   0   1      405.10      412.42     24.37 o 
  -7   0   1      724.85      707.89     27.71 o 
  -6   0   1      154.10      139.56     13.12 o 
  -5   0   1      527.91      547.89     14.98 o 
  -4   0   1      276.61      275.94     10.09 o 
  -3   0   1        2.20        2.78      2.46 o 
  -2   0   1      450.87      420.28      8.56 o 
  -1   0   1     3536.08     3460.65     52.62 o 
   0   0   1      591.38      608.62     12.17 o 
   1   0   1     1335.49     1357.57     26.68 o 
   2   0   1       73.48       77.06      9.01 o 
   3   0   1     2644.86     2709.81     55.43 o 
   4   0   1     1518.07     1515.38     47.23 o 
   5   0   1     2307.23     2323.08     64.98 o 
   6   0   1      475.83      459.46     33.08 o 
   7   0   1      148.55      126.18     22.62 o 
   8   0   1      282.92      277.97     21.98 o 
   9   0   1      367.10      369.88     26.70 o 
  10   0   1       49.10       48.67     21.09 o 
  11   0   1       80.02       97.43     27.58 o 
 -12   1   1      177.70      219.28     37.04 o 
 -11   1   1       66.66       74.26     23.97 o 
 -10   1   1        0.33        7.44     10.55 o 
  -9   1   1      120.05      116.37     16.79 o 
  -8   1   1       22.29       27.14     11.54 o 
  -7   1   1       59.08       49.75     10.86 o 
  -6   1   1      274.00      279.09     11.61 o 
  -5   1   1     1142.66     1154.79     20.90 o 
  -4   1   1      754.95      785.18     15.69 o 
  -3   1   1       77.25       71.28      4.80 o 
  -2   1   1     2695.50     2678.54     22.65 o 
  -1   1   1     2918.05     2607.69     26.64 o 
   0   1   1      173.56      181.47      6.85 o 
   1   1   1     2446.22     2554.87     70.07 o 
   2   1   1       33.38       32.35      4.22 o 
   3   1   1        0.21       -0.01      3.93 o 
   4   1   1        0.36        2.26      3.77 o 
   5   1   1       20.01       20.37     11.18 o 
   6   1   1      994.10     1028.16     51.10 o 
   7   1   1      133.74      133.57     25.15 o 
   8   1   1       30.86       37.94     18.12 o 
   9   1   1       47.94       43.98     20.73 o 
  10   1   1      166.48      144.47     31.27 o 
 -11   2   1      240.30      265.87     36.86 o 
 -10   2   1       77.29       66.43     15.51 o 
  -9   2   1      334.56      310.98     22.36 o 
  -8   2   1       27.31       26.97     10.15 o 
  -7   2   1      395.57      402.99     20.72 o 
  -6   2   1      888.52      902.01     20.39 o 
  -5   2   1     1030.73     1082.54     20.67 o 
  -4   2   1       37.45       42.27      5.52 o 
  -3   2   1      141.84      117.03      5.92 o 
  -2   2   1      650.30      621.97     16.01 o 
  -1   2   1      657.82      620.75     15.54 o 
   0   2   1     1222.16     1150.91     24.60 o 
   1   2   1      227.62      205.11      9.69 o 
   2   2   1     1397.45     1455.09     26.31 o 
   3   2   1      930.16      910.65     22.04 o 
   4   2   1      251.76      268.69     13.06 o 
   5   2   1      800.05      776.89     42.90 o 
   6   2   1       24.04       26.23     14.15 o 
   7   2   1       79.30      101.03     24.06 o 
   8   2   1       29.59       28.48     16.76 o 
   9   2   1       38.56       34.34     19.29 o 
 -12   3   1        8.45       18.66     20.64 o 
 -11   3   1      145.31      162.77     31.27 o 
 -10   3   1      133.85      138.79     27.58 o 
  -9   3   1       15.32       13.61     14.87 o 
  -8   3   1      221.55      236.63     18.00 o 
  -7   3   1      442.89      442.25     16.15 o 
  -6   3   1      156.57      162.24      9.91 o 
  -5   3   1     1072.37     1029.34     20.22 o 
  -4   3   1      109.12      110.81      7.40 o 
  -3   3   1      159.72      146.95     10.77 o 
  -2   3   1     1757.71     1786.15     30.90 o 
  -1   3   1     1706.69     1644.29     32.58 o 
   0   3   1      704.57      772.45     19.29 o 
   1   3   1      723.71      718.08     25.69 o 
   2   3   1      310.36      328.90     23.66 o 
   3   3   1      149.42      174.64     12.21 o 
   4   3   1      229.96      218.19     24.96 o 
   5   3   1        4.05        2.16     11.81 o 
   6   3   1        2.40        0.45     11.90 o 
   7   3   1      125.63      119.33     27.13 o 
   8   3   1       78.52       93.91     26.59 o 
   9   3   1        8.51        3.79     13.61 o 
 -12   4   1        9.47        0.54     18.66 o 
 -11   4   1        3.55       -8.02     14.96 o 
 -10   4   1      384.88      411.88     41.01 o 
  -9   4   1       19.39       12.62     15.23 o 
  -8   4   1      455.36      447.38     37.04 o 
  -7   4   1      115.55      135.50     13.82 o 
  -6   4   1     1348.88     1407.70     41.56 o 
  -5   4   1      910.89      917.96     18.27 o 
  -4   4   1      178.15      163.68     13.47 o 
  -3   4   1      884.83      929.92     26.69 o 
  -2   4   1        0.04        0.53      4.04 o 
  -1   4   1     1911.68     1937.75     31.34 o 
   0   4   1     1079.25     1056.42     54.44 o 
   1   4   1      740.20      685.34     22.31 o 
   2   4   1       72.64       66.13      9.46 o 
   3   4   1      119.32      124.24     12.38 o 
   4   4   1      135.79      150.78     23.79 o 
   5   4   1        1.95       -1.53     11.81 o 
   6   4   1       13.26       16.22     15.59 o 
   7   4   1       97.08      102.20     27.31 o 
   8   4   1        0.24      -10.54     13.61 o 
 -12   5   1       41.87       41.37     22.35 o 
 -11   5   1       16.45       13.07     17.94 o 
 -10   5   1        0.35        3.24     13.97 o 
  -9   5   1        9.43       10.00     14.78 o 
  -8   5   1       25.35       23.61      9.51 o 
  -7   5   1      724.55      739.25     29.27 o 
  -6   5   1      771.65      781.69     28.92 o 
  -5   5   1       19.80       19.05      7.64 o 
  -4   5   1      219.33      239.70     16.04 o 
  -3   5   1       35.61       31.43      8.46 o 
  -2   5   1      338.78      333.72     22.13 o 
  -1   5   1     2198.81     2279.89     37.86 o 
   0   5   1      437.17      414.62     18.14 o 
   1   5   1      287.06      294.31     16.75 o 
   2   5   1      345.19      339.67     19.04 o 
   3   5   1      609.19      582.69     25.26 o 
   4   5   1       59.09       44.70     17.94 o 
   5   5   1      227.20      204.04     30.55 o 
   6   5   1      251.74      259.02     36.14 o 
   7   5   1       14.85       12.17     17.03 o 
 -12   6   1       58.32       61.02     24.78 o 
 -11   6   1       94.01       79.13     26.77 o 
 -10   6   1      182.94      204.68     33.17 o 
  -9   6   1        0.81        9.01     15.59 o 
  -8   6   1       61.82       60.17     13.17 o 
  -7   6   1      517.34      516.02     26.87 o 
  -6   6   1     1145.51     1096.70     36.50 o 
  -5   6   1      413.54      421.87     22.93 o 
  -4   6   1      354.39      326.73     19.79 o 
  -3   6   1        6.76        5.41      6.67 o 
  -2   6   1      157.13      163.31     21.18 o 
  -1   6   1      236.40      230.26     14.55 o 
   0   6   1       50.20       59.12     10.22 o 
   1   6   1      455.64      433.43     59.03 o 
   2   6   1        3.53       -4.40      7.35 o 
   3   6   1      296.26      289.48     31.00 o 
   4   6   1        1.98       -1.53     12.89 o 
   5   6   1       55.63       61.47     22.80 o 
   6   6   1       24.52       22.71     17.84 o 
   7   6   1      107.23       93.46     29.20 o 
 -11   7   1       77.87       73.00     25.78 o 
 -10   7   1       23.75       18.03     18.75 o 
  -9   7   1       40.74       40.56     19.74 o 
  -8   7   1       64.13       69.36     14.46 o 
  -7   7   1      214.70      224.83     20.22 o 
  -6   7   1      628.47      623.82     30.12 o 
  -5   7   1      346.35      314.80     23.48 o 
  -4   7   1      297.73      283.64     20.31 o 
  -3   7   1        0.45        1.44      9.64 o 
  -2   7   1      306.25      278.58     28.12 o 
  -1   7   1      118.68      141.50     22.80 o 
   0   7   1      326.56      336.71     31.63 o 
   1   7   1      102.26      124.54     15.55 o 
   2   7   1        0.23       -1.19      8.96 o 
   3   7   1       71.44       62.01     20.82 o 
   4   7   1       28.60       28.93     19.38 o 
   5   7   1      301.31      314.72     41.10 o 
   6   7   1       71.82       79.49     27.31 o 
 -11   8   1        8.77        5.95     16.58 o 
 -10   8   1      311.21      357.62     41.19 o 
  -9   8   1      260.18      251.63     36.68 o 
  -8   8   1       54.18       59.08     15.05 o 
  -7   8   1      112.00      132.06     18.34 o 
  -6   8   1      650.09      607.04     31.57 o 
  -5   8   1      158.56      154.00     18.28 o 
  -4   8   1        3.46       10.09     12.53 o 
  -3   8   1      105.67       85.17     21.00 o 
  -2   8   1      235.53      230.18     30.10 o 
  -1   8   1      566.12      570.77     42.00 o 
   0   8   1       81.51       84.99     22.08 o 
   1   8   1      113.89      167.99     27.67 o 
   2   8   1        0.01      -10.63     11.45 o 
   3   8   1       29.05       23.79     20.19 o 
   4   8   1        8.87        8.47     18.30 o 
   5   8   1        2.37       -3.33     16.67 o 
 -10   9   1      101.86      143.12     32.45 o 
  -9   9   1      113.83      115.29     19.63 o 
  -8   9   1       50.59       46.53     14.41 o 
  -7   9   1       58.61       55.73     15.04 o 
  -6   9   1      507.58      464.84     30.10 o 
  -5   9   1       99.38       87.84     16.50 o 
  -4   9   1       19.74       36.59     17.12 o 
  -3   9   1      504.20      445.22     40.29 o 
  -2   9   1       28.60       26.86     16.94 o 
  -1   9   1       41.13       39.93     19.02 o 
   0   9   1      158.49      220.18     32.45 o 
  -9  10   1      124.82      143.16     22.04 o 
  -8  10   1      102.59      104.00     20.03 o 
  -7  10   1      471.60      448.65     31.64 o 
  -6  10   1        0.82        2.87      9.55 o 
  -5  10   1      414.18      445.76     43.35 o 
  -4  10   1       17.56       15.05     17.48 o 
  -3  10   1       92.92      107.25     27.13 o 
  -2  10   1        0.07        5.32     14.51 o 
  -1  10   1       34.26       33.80     20.37 o 
   0  10   1        4.04        7.03     16.40 o 
   1  10   1      166.47      233.97     36.23 o 
  -9  11   1        0.56        3.06     15.95 o 
  -8  11   1       42.69       32.24     16.04 o 
  -7  11   1       64.95       93.91     26.95 o 
  -6  11   1       31.48       64.35     22.44 o 
  -5  11   1        2.77       -2.25     13.61 o 
  -4  11   1      156.95      181.96     33.17 o 
  -3  11   1       59.28       67.59     22.53 o 
  -2  11   1       44.89       64.62     23.25 o 
  -1  11   1       40.42       82.10     25.33 o 
   0  11   1      251.13      278.31     39.20 o 
   1 -12   2       42.80       49.93     21.00 o 
   2 -12   2       63.98       88.32     26.41 o 
   3 -12   2      133.22      206.48     36.23 o 
   4 -12   2        0.09        8.02     13.88 o 
   5 -12   2       15.88       25.96     17.84 o 
   6 -12   2       30.04       35.06     18.84 o 
   7 -12   2      112.93      104.56     21.77 o 
   8 -12   2      130.69      192.33     35.42 o 
  -2 -11   2      118.01      161.96     32.27 o 
  -1 -11   2        6.25        1.35     14.87 o 
   0 -11   2       55.74       77.78     25.51 o 
   1 -11   2       34.29       29.74     19.02 o 
   2 -11   2       65.57      116.71     28.57 o 
   3 -11   2       31.05       45.96     20.10 o 
   4 -11   2      228.09      209.81     34.52 o 
   5 -11   2       14.71       22.02     12.64 o 
   6 -11   2       43.52       32.67     13.59 o 
   7 -11   2       49.49       45.96     15.64 o 
   8 -11   2        9.48        4.98     11.72 o 
   9 -11   2       24.49       43.53     23.61 o 
  -2 -10   2       25.58       32.63     19.38 o 
  -1 -10   2       58.84       52.63     21.45 o 
   0 -10   2       11.54       14.33     16.58 o 
   1 -10   2      117.64      122.84     26.77 o 
   2 -10   2       68.80       47.68     19.74 o 
   3 -10   2       13.29        7.39     12.26 o 
   4 -10   2      617.63      582.38     31.79 o 
   5 -10   2       12.21       13.24     11.02 o 
   6 -10   2        2.88        3.59     10.42 o 
   7 -10   2        5.57       10.50     10.96 o 
   8 -10   2      316.78      303.00     39.93 o 
   9 -10   2        1.75        0.54     13.61 o 
  -5  -9   2        1.66        7.66     18.21 o 
  -3  -9   2       16.41       13.16     15.14 o 
  -2  -9   2      345.04      364.47     36.77 o 
  -1  -9   2      196.19      177.73     29.29 o 
   0  -9   2       25.60       18.57     14.96 o 
   1  -9   2       19.68       23.52     14.96 o 
   2  -9   2      305.87      313.10     34.07 o 
   3  -9   2        6.04        2.44      8.60 o 
   4  -9   2      489.25      523.62     28.79 o 
   5  -9   2      163.75      139.24     17.88 o 
   6  -9   2       43.18       29.81     11.88 o 
   7  -9   2       61.31       62.17     14.78 o 
   8  -9   2        4.59        3.61     14.78 o 
   9  -9   2      439.20      431.79     45.78 o 
  10  -9   2        7.62        5.68     16.85 o 
  -6  -8   2        0.04        1.17     16.94 o 
  -5  -8   2        4.37        0.99     16.85 o 
  -4  -8   2      134.24      184.49     30.73 o 
  -3  -8   2      203.41      244.32     21.57 o 
  -2  -8   2        8.70       16.85     10.20 o 
  -1  -8   2       28.03       41.55     17.94 o 
   0  -8   2       79.18       78.77     20.10 o 
   1  -8   2      548.45      564.46     40.56 o 
   2  -8   2        8.99        2.19      7.22 o 
   3  -8   2      164.43      157.03     16.30 o 
   4  -8   2     1047.83     1023.33     36.06 o 
   5  -8   2        0.66        4.77      8.44 o 
   6  -8   2       23.96       33.24     11.56 o 
   7  -8   2      199.78      218.96     20.26 o 
   8  -8   2      748.00      806.00     55.43 o 
   9  -8   2       14.83        9.82     17.21 o 
  10  -8   2       10.86       21.90     19.20 o 
  -7  -7   2        2.23      -11.54     15.77 o 
  -6  -7   2        8.91       13.16     17.03 o 
  -5  -7   2       13.09       -1.62     14.51 o 
  -4  -7   2      741.68      755.37     44.03 o 
  -3  -7   2        1.28        3.20      8.50 o 
  -2  -7   2      157.14      141.53     15.51 o 
  -1  -7   2       64.78       74.44     18.75 o 
   0  -7   2       49.33       66.64     10.52 o 
   1  -7   2       97.04       85.99     11.69 o 
   2  -7   2       73.94       65.12     14.74 o 
   3  -7   2     2021.38     1991.23     44.87 o 
   4  -7   2      131.18      143.98     15.13 o 
   5  -7   2      280.82      267.10     19.13 o 
   6  -7   2        7.64       10.42      8.49 o 
   7  -7   2       22.63       25.58     10.25 o 
   8  -7   2       43.65       33.35     18.84 o 
   9  -7   2      449.23      439.27     43.44 o 
  10  -7   2       43.23       49.30     21.99 o 
  11  -7   2      154.86      133.48     31.54 o 
  -8  -6   2        4.52        6.49     15.86 o 
  -7  -6   2      124.36      140.42     31.36 o 
  -6  -6   2        4.68       12.80     16.40 o 
  -5  -6   2      157.72      136.27     26.14 o 
  -4  -6   2       42.83       35.30     10.79 o 
  -3  -6   2     1429.15     1353.86     38.81 o 
  -2  -6   2      633.54      607.63     25.03 o 
  -1  -6   2      576.80      538.84     32.27 o 
   0  -6   2       71.19       72.03     10.18 o 
   1  -6   2     1139.52     1144.97     21.50 o 
   2  -6   2      191.95      155.56     13.01 o 
   3  -6   2        4.52        1.73      5.70 o 
   4  -6   2      242.17      220.61     15.58 o 
   5  -6   2      207.81      196.30     15.29 o 
   6  -6   2        1.81        2.27      6.75 o 
   7  -6   2      294.23      283.09     31.90 o 
   8  -6   2       97.71      105.81     24.33 o 
   9  -6   2       61.33       64.71     23.16 o 
  10  -6   2       85.71       88.59     27.04 o 
  11  -6   2        5.47        0.00     16.13 o 
  -9  -5   2       58.18       45.87     23.43 o 
  -8  -5   2      214.73      203.23     35.24 o 
  -7  -5   2       11.77        9.01     16.40 o 
  -6  -5   2      267.84      277.86     33.98 o 
  -5  -5   2       39.19       41.28     16.76 o 
  -4  -5   2      681.06      687.47     27.66 o 
  -3  -5   2      258.33      245.79     16.54 o 
  -2  -5   2       51.97       58.57      9.37 o 
  -1  -5   2      435.09      400.77     19.15 o 
   0  -5   2       96.57       90.37      7.40 o 
   1  -5   2       12.85       15.67      4.89 o 
   2  -5   2      707.55      714.69     23.39 o 
   3  -5   2     2119.39     2187.95     29.81 o 
   4  -5   2      638.25      645.97     14.54 o 
   5  -5   2     1024.27     1021.01     29.40 o 
   6  -5   2       14.99       16.53      7.13 o 
   7  -5   2      107.22      112.21     23.25 o 
   8  -5   2      241.37      194.22     29.92 o 
   9  -5   2       87.22       92.65     24.87 o 
  10  -5   2      462.65      470.91     45.87 o 
  11  -5   2       35.18       33.35     21.27 o 
  -9  -4   2       87.55       91.84     26.50 o 
  -8  -4   2      111.71      118.25     28.75 o 
  -7  -4   2      147.00      138.25     27.67 o 
  -6  -4   2       97.60       81.47     21.36 o 
  -5  -4   2      191.23      193.86     15.99 o 
  -4  -4   2       55.65       45.94      9.16 o 
  -3  -4   2      109.01      104.10     11.15 o 
  -2  -4   2     5531.54     5870.35    307.60 o 
  -1  -4   2     1292.23     1287.04     34.47 o 
   0  -4   2       19.74       27.54      4.61 o 
   1  -4   2      108.11      106.19      6.40 o 
   2  -4   2      122.75      106.05      9.40 o 
   3  -4   2      227.63      252.82      9.58 o 
   4  -4   2     1742.23     1796.09     25.41 o 
   5  -4   2      620.36      636.97     16.57 o 
   6  -4   2      229.05      228.64     15.33 o 
   7  -4   2      177.42      181.13     16.09 o 
   8  -4   2      366.39      358.52     34.97 o 
   9  -4   2       21.00       17.75     17.57 o 
  10  -4   2      153.65      161.51     31.81 o 
  11  -4   2        0.76       -0.72     16.40 o 
 -10  -3   2        0.21       14.24     15.23 o 
  -9  -3   2       28.84       28.03     16.58 o 
  -8  -3   2      324.69      276.33     34.16 o 
  -7  -3   2      607.64      551.39     42.63 o 
  -6  -3   2      306.79      289.93     30.55 o 
  -5  -3   2      116.38      119.35     12.19 o 
  -4  -3   2       11.65        5.29      5.68 o 
  -3  -3   2      296.42      259.07     14.62 o 
  -2  -3   2      661.78      673.15     20.10 o 
  -1  -3   2     4896.83     4862.75    125.68 o 
   0  -3   2      372.21      355.26      8.77 o 
   1  -3   2      705.73      748.97     18.25 o 
   2  -3   2     1203.42     1273.65     17.41 o 
   3  -3   2     2135.26     2278.71     37.59 o 
   4  -3   2       76.34       81.88      6.85 o 
   5  -3   2       43.33       43.18      5.66 o 
   6  -3   2      319.97      309.78     18.27 o 
   7  -3   2       97.17       95.85     13.63 o 
   8  -3   2       45.84       52.49     12.57 o 
   9  -3   2        0.13       -1.33      9.32 o 
  10  -3   2      371.23      330.67     39.75 o 
  11  -3   2       13.09       23.61     21.00 o 
 -10  -2   2        6.54       -1.53     15.50 o 
  -9  -2   2        0.92        3.24     13.34 o 
  -8  -2   2       62.63       79.58     21.81 o 
  -7  -2   2      813.21      784.64     47.50 o 
  -6  -2   2      173.84      162.05     13.88 o 
  -5  -2   2       29.71       21.90      4.35 o 
  -4  -2   2     1517.76     1634.13     26.16 o 
  -3  -2   2       11.13       12.37      4.06 o 
  -2  -2   2     3403.11     3349.76     49.74 o 
  -1  -2   2        2.64        2.21      3.25 o 
   0  -2   2     6698.68     6981.44     51.49 o 
   1  -2   2     1719.60     1868.58     33.89 o 
   2  -2   2    55334.13    58386.60    499.72 o 
   3  -2   2       30.77       32.88      4.74 o 
   4  -2   2      304.01      301.22     10.41 o 
   5  -2   2      402.85      410.61     26.14 o 
   6  -2   2      376.02      354.56     27.22 o 
   7  -2   2       34.92       25.35     13.07 o 
   8  -2   2       50.37       50.82     12.81 o 
   9  -2   2      117.92      124.20     18.56 o 
  10  -2   2      101.10       90.46     18.55 o 
  11  -2   2       65.38       60.39     16.62 o 
 -11  -1   2        8.06        8.56     14.96 o 
 -10  -1   2       21.11       18.75     16.40 o 
  -9  -1   2       13.05        9.46     13.88 o 
  -8  -1   2      237.74      195.66     28.39 o 
  -7  -1   2     1862.14     1838.39     43.21 o 
  -6  -1   2      195.96      194.02     10.82 o 
  -5  -1   2      592.16      574.80     15.74 o 
  -4  -1   2       63.24       62.46      5.72 o 
  -3  -1   2       32.02       26.38      3.32 o 
  -2  -1   2     1131.93     1100.46     29.56 o 
  -1  -1   2     2190.32     2257.17     75.89 o 
   0  -1   2      109.11      111.13      8.65 o 
   1  -1   2      150.44      171.08      9.91 o 
   2  -1   2     1332.92     1595.85    100.31 o 
   3  -1   2     1054.21     1088.27     34.97 o 
   4  -1   2     1331.73     1374.24     44.70 o 
   5  -1   2      328.29      323.82     25.51 o 
   6  -1   2      424.01      367.44     29.83 o 
   7  -1   2        2.29        1.17     11.09 o 
   8  -1   2       97.83       87.68     15.25 o 
   9  -1   2      200.45      197.10     22.37 o 
  10  -1   2      522.28      598.53     64.35 o 
  11  -1   2      139.64      133.66     30.73 o 
 -12   0   2       36.85       40.47     22.08 o 
 -11   0   2       24.71       18.03     16.94 o 
 -10   0   2      144.04      156.37     28.93 o 
  -9   0   2      153.59      160.33     27.31 o 
  -8   0   2       10.70       10.12      8.31 o 
  -7   0   2       72.59       75.02     11.76 o 
  -6   0   2      735.34      721.54     18.57 o 
  -5   0   2      162.20      162.11      9.46 o 
  -4   0   2     1413.42     1438.23     21.94 o 
  -3   0   2      360.28      348.15     10.54 o 
  -2   0   2     6319.16     6437.67    144.46 o 
  -1   0   2     2759.44     2816.07     41.01 o 
   0   0   2      376.03      371.32     13.43 o 
   1   0   2     4375.82     4465.96     39.16 o 
   2   0   2      201.71      210.64      7.35 o 
   3   0   2       69.81       69.40     12.89 o 
   4   0   2        2.64        9.10      9.91 o 
   5   0   2      672.71      676.85     37.85 o 
   6   0   2       92.05      107.79     20.19 o 
   7   0   2      146.62      165.74     25.69 o 
   8   0   2        1.58        0.90     11.36 o 
   9   0   2      553.45      558.59     32.98 o 
  10   0   2       33.72       24.06     17.48 o 
 -11   1   2      249.45      251.45     35.33 o 
 -10   1   2      110.44      103.73     24.78 o 
  -9   1   2      119.06      122.06     17.30 o 
  -8   1   2       54.04       55.55     11.91 o 
  -7   1   2     1194.13     1195.49     45.39 o 
  -6   1   2       25.65       30.46      5.96 o 
  -5   1   2       26.61       19.97      5.45 o 
  -4   1   2     1117.26     1158.06     19.91 o 
  -3   1   2      372.66      350.93      9.96 o 
  -2   1   2      409.89      384.37     12.40 o 
  -1   1   2     6272.84     6220.49     71.56 o 
   0   1   2      453.15      444.00     12.26 o 
   1   1   2       86.05       86.60      6.37 o 
   2   1   2       16.19       24.53      4.95 o 
   3   1   2     1019.34     1048.76     19.85 o 
   4   1   2        4.93        0.81      8.83 o 
   5   1   2       68.37       80.84     18.48 o 
   6   1   2      958.44      943.98     51.28 o 
   7   1   2      187.98      215.49     30.82 o 
   8   1   2      256.94      245.68     34.97 o 
   9   1   2       77.46       57.95     22.89 o 
  10   1   2       28.59       57.32     23.25 o 
 -10   2   2      147.10      144.00     18.59 o 
  -9   2   2       18.61       18.21      9.66 o 
  -8   2   2      337.53      328.33     20.63 o 
  -7   2   2        0.80        1.07      4.56 o 
  -6   2   2     3937.31     4138.78     45.37 o 
  -5   2   2      352.83      385.96     13.60 o 
  -4   2   2       69.76       70.03      6.85 o 
  -3   2   2      396.97      392.36     13.22 o 
  -2   2   2     1451.44     1307.85     89.27 o 
  -1   2   2      567.26      558.27     14.59 o 
   0   2   2      389.57      384.40     13.29 o 
   1   2   2     1444.27     1466.44     39.34 o 
   2   2   2       90.74      104.22      9.46 o 
   3   2   2     2099.11     2206.82     64.17 o 
   4   2   2       36.35       34.34     13.70 o 
   5   2   2      392.37      361.40     31.99 o 
   6   2   2       26.52       21.27     13.88 o 
   7   2   2       13.82        8.47     13.16 o 
   8   2   2       12.89        3.24     14.42 o 
   9   2   2      157.76      189.81     35.15 o 
 -11   3   2        2.47       17.94     19.20 o 
 -10   3   2       70.75       73.54     22.35 o 
  -9   3   2      260.52      270.11     31.27 o 
  -8   3   2       42.72       44.97     10.99 o 
  -7   3   2      200.15      189.16     11.70 o 
  -6   3   2      230.93      243.82     11.85 o 
  -5   3   2      143.67      127.06      8.67 o 
  -4   3   2       26.99       31.43      8.40 o 
  -3   3   2      172.41      155.20     12.36 o 
  -2   3   2      133.03      123.53      8.54 o 
  -1   3   2     2679.76     2687.68     37.18 o 
   0   3   2     3583.69     3762.45     47.05 o 
   1   3   2      368.06      343.18     15.74 o 
   2   3   2        0.46        1.78      5.01 o 
   3   3   2      212.55      219.67     14.07 o 
   4   3   2      252.23      263.98     28.66 o 
   5   3   2       25.17       19.47     15.50 o 
   6   3   2      699.83      744.71     51.10 o 
   7   3   2      132.13      130.77     29.38 o 
   8   3   2      129.98      121.04     29.20 o 
 -12   4   2      151.34      175.84     34.07 o 
 -11   4   2       98.24      110.31     28.03 o 
 -10   4   2      184.74      199.54     31.99 o 
  -9   4   2      257.60      227.66     31.00 o 
  -8   4   2       61.38       63.63     11.67 o 
  -7   4   2      271.65      298.67     18.88 o 
  -6   4   2     1994.14     1997.27     54.08 o 
  -5   4   2       76.28       84.30     11.21 o 
  -4   4   2      352.93      366.06     18.57 o 
  -3   4   2       47.26       64.14      6.15 o 
  -2   4   2       62.50       96.97      8.95 o 
  -1   4   2     1990.68     2079.38     35.64 o 
   0   4   2     1052.12     1145.85     30.06 o 
   1   4   2      301.34      279.68     15.64 o 
   2   4   2        0.07        2.97      5.22 o 
   3   4   2      132.27      136.47     13.59 o 
   4   4   2      150.15      141.95     24.33 o 
   5   4   2      475.57      455.77     39.84 o 
   6   4   2        1.31        2.70     14.96 o 
   7   4   2      145.05      132.58     30.46 o 
   8   4   2        1.28        4.42     16.85 o 
 -12   5   2      185.62      181.33     34.52 o 
 -11   5   2      457.00      411.70     43.80 o 
 -10   5   2        0.09        3.42     15.14 o 
  -9   5   2      234.30      256.41     32.99 o 
  -8   5   2       17.99       16.99      9.65 o 
  -7   5   2      590.02      500.19     45.06 o 
  -6   5   2       90.75       92.48     12.72 o 
  -5   5   2       16.28       21.05      8.34 o 
  -4   5   2      156.49      141.35     14.05 o 
  -3   5   2       69.96       74.95      7.11 o 
  -2   5   2      145.82      126.44     10.60 o 
  -1   5   2        0.14        0.45      4.76 o 
   0   5   2      809.04      809.04     26.19 o 
   1   5   2      776.95      774.22     27.24 o 
   2   5   2      577.61      579.55     25.07 o 
   3   5   2      268.77      258.66     29.29 o 
   4   5   2     1155.11     1225.44     62.01 o 
   5   5   2       15.25        6.31     14.51 o 
   6   5   2      152.41      155.29     32.17 o 
   7   5   2      160.70      172.50     34.61 o 
 -12   6   2      743.33      750.75     60.38 o 
 -11   6   2       72.20       60.83     24.78 o 
 -10   6   2        9.88       17.84     17.12 o 
  -9   6   2      220.57      204.59     32.27 o 
  -8   6   2      104.71       99.03     15.33 o 
  -7   6   2      609.90      605.13     29.22 o 
  -6   6   2      656.22      627.74     29.09 o 
  -5   6   2      618.37      552.74     26.54 o 
  -4   6   2      131.56      116.56     19.29 o 
  -3   6   2       44.21       46.41     14.78 o 
  -2   6   2      165.19      134.11     21.00 o 
  -1   6   2      454.36      442.94     20.68 o 
   0   6   2      324.17      312.81     42.00 o 
   1   6   2     1808.93     1737.38    136.36 o 
   2   6   2     1241.20     1192.61     38.25 o 
   3   6   2       15.85       25.42     16.85 o 
   4   6   2       68.81       61.47     22.44 o 
   5   6   2      316.88      420.08     43.35 o 
   6   6   2      136.30      136.27     31.81 o 
 -11   7   2       75.99       73.00     25.69 o 
 -10   7   2       22.23       11.00     17.66 o 
  -9   7   2      398.01      384.25     38.71 o 
  -8   7   2      251.00      243.47     22.03 o 
  -7   7   2       48.02       47.99     13.27 o 
  -6   7   2       68.86       71.89     14.59 o 
  -5   7   2      103.24       81.37     14.33 o 
  -4   7   2      154.83      149.16     23.52 o 
  -3   7   2        5.10        7.39     11.99 o 
  -2   7   2       30.71       47.59     17.30 o 
  -1   7   2       34.75       35.69     15.77 o 
   0   7   2      621.44      648.64     42.72 o 
   1   7   2        8.66        6.35      8.90 o 
   2   7   2       21.52       28.84     16.85 o 
   3   7   2       15.84        3.97     15.14 o 
   4   7   2      136.63      165.02     31.18 o 
   5   7   2        0.96       -3.42     16.13 o 
 -11   8   2       24.13       44.52     21.27 o 
 -10   8   2       37.16       32.45     20.19 o 
  -9   8   2        2.97        9.54     10.69 o 
  -8   8   2      411.00      442.94     34.56 o 
  -7   8   2      292.37      284.82     23.71 o 
  -6   8   2      239.27      211.58     21.57 o 
  -5   8   2     2314.78     2403.84     86.34 o 
  -4   8   2       25.69       34.16     16.94 o 
  -3   8   2       85.87       89.86     22.62 o 
  -2   8   2       13.61        8.74     13.88 o 
  -1   8   2       51.33       71.11     21.36 o 
   0   8   2       50.98       53.26     19.74 o 
   1   8   2      516.98      528.05     42.90 o 
   4   8   2       56.41       79.76     26.77 o 
 -10   9   2        9.66       25.24     18.84 o 
  -9   9   2        0.00        5.43     10.59 o 
  -8   9   2        0.01       -6.70      9.56 o 
  -7   9   2       70.64       63.09     15.93 o 
  -6   9   2      468.35      511.12     46.91 o 
  -5   9   2        0.53        2.43     13.16 o 
  -4   9   2      323.73      316.61     36.23 o 
  -3   9   2       89.82       78.68     23.43 o 
  -2   9   2        6.85        8.83     13.34 o 
  -1   9   2        0.01       -1.44     14.24 o 
   0   9   2      791.46      779.86     54.17 o 
   1   9   2        2.17       10.27     16.67 o 
  -9  10   2       35.83       51.80     16.06 o 
  -8  10   2        0.15       24.23     12.87 o 
  -7  10   2      133.76      180.79     33.08 o 
  -6  10   2       33.32       34.16     18.39 o 
  -5  10   2      271.03      328.33     39.11 o 
  -4  10   2        0.04        2.25     14.69 o 
  -3  10   2       38.24       38.39     20.10 o 
  -2  10   2        5.99        4.96     16.04 o 
  -1  10   2      216.99      242.17     36.59 o 
   0  10   2       54.96       39.84     22.08 o 
  -7  11   2       12.29       12.44     15.41 o 
  -6  11   2      131.75      157.99     32.63 o 
  -5  11   2        0.10        4.69     12.80 o 
  -4  11   2      119.82      164.48     32.63 o 
  -3  11   2        4.71       10.09     14.87 o 
  -2  11   2        3.28       -0.90     12.17 o 
  -1  11   2        6.05       24.96     18.66 o 
   0 -12   3        3.01        7.12     15.23 o 
   1 -12   3       61.11       97.07     27.49 o 
   2 -12   3       88.75      127.08     29.92 o 
   3 -12   3      316.32      338.24     41.19 o 
   4 -12   3       19.80       14.24     17.84 o 
   5 -12   3      241.31      231.53     36.50 o 
   6 -12   3       18.13       39.66     21.18 o 
   7 -12   3       82.51      106.72     19.98 o 
   8 -12   3       64.43       86.16     29.38 o 
  -2 -11   3      146.36      188.90     33.89 o 
  -1 -11   3        3.14        1.26     14.78 o 
   0 -11   3       66.98       87.06     25.87 o 
   1 -11   3       70.22       89.04     25.69 o 
   2 -11   3      248.07      238.83     35.51 o 
   3 -11   3        2.52       12.53     15.95 o 
   4 -11   3       31.80       24.78     17.30 o 
   5 -11   3       22.70       16.94     15.77 o 
   6 -11   3        0.37       -1.90     10.44 o 
   7 -11   3      473.34      486.46     33.53 o 
   8 -11   3      254.13      248.30     38.66 o 
  -3 -10   3       11.26       18.57     17.21 o 
  -2 -10   3      224.16      285.88     37.58 o 
  -1 -10   3       17.03       16.58     15.50 o 
   0 -10   3        1.71        4.96     15.41 o 
   1 -10   3      485.69      511.10     44.43 o 
   2 -10   3      188.60      186.92     30.73 o 
   3 -10   3       10.52       18.12     13.70 o 
   4 -10   3       43.23       37.13     12.52 o 
   5 -10   3        9.77        7.49      9.26 o 
   6 -10   3        0.24        1.71      9.90 o 
   7 -10   3        0.02       -6.25      9.60 o 
   8 -10   3       57.86       91.21     27.94 o 
   9 -10   3       50.07       56.42     23.97 o 
  -6  -9   3        1.87        2.88     18.21 o 
  -5  -9   3       19.05       11.90     19.38 o 
  -4  -9   3      164.96      161.05     31.63 o 
  -3  -9   3       48.54       44.97     19.20 o 
  -2  -9   3        6.80       13.79     15.05 o 
  -1  -9   3      407.11      377.99     37.31 o 
   0  -9   3       28.84       31.90     17.48 o 
   1  -9   3     1531.64     1474.73     67.86 o 
   2  -9   3     1488.06     1405.78     64.80 o 
   3  -9   3      144.97      143.02     17.16 o 
   4  -9   3        0.35        1.17      8.23 o 
   5  -9   3        0.00        0.19      8.49 o 
   6  -9   3        8.20        9.13      9.78 o 
   7  -9   3      243.70      290.82     23.36 o 
   8  -9   3       97.85      113.47     28.30 o 
   9  -9   3      728.18      695.05     56.42 o 
  10  -9   3       15.82       30.64     20.91 o 
  -6  -8   3       21.93       34.88     21.27 o 
  -5  -8   3        2.03        3.51     17.12 o 
  -4  -8   3        3.07       -2.59      8.90 o 
  -3  -8   3       91.84      106.40     16.18 o 
  -2  -8   3       45.09       49.32     12.47 o 
  -1  -8   3      652.48      684.15     44.88 o 
   0  -8   3      129.37      159.97     24.78 o 
   1  -8   3      115.47      129.33     23.79 o 
   2  -8   3      857.25      826.91     30.28 o 
   3  -8   3      148.92      155.44     16.05 o 
   4  -8   3       36.48       38.32     11.34 o 
   5  -8   3      221.15      207.12     18.58 o 
   6  -8   3       20.04       20.67      9.98 o 
   7  -8   3       18.41       16.31     15.59 o 
   8  -8   3       78.90       73.27     24.06 o 
   9  -8   3      166.49      141.50     30.55 o 
  10  -8   3       32.71       49.21     22.98 o 
  -7  -7   3        0.09       13.70     17.66 o 
  -6  -7   3        2.26       16.13     17.39 o 
  -5  -7   3      298.72      301.38     35.42 o 
  -4  -7   3       44.17       43.98     13.74 o 
  -3  -7   3       36.80       30.90     10.95 o 
  -2  -7   3     1043.80      966.23     40.33 o 
  -1  -7   3        0.90        5.54      9.06 o 
   0  -7   3        2.82        4.96      6.35 o 
   1  -7   3      101.12       95.68     11.56 o 
   2  -7   3       61.27       53.28     10.18 o 
   3  -7   3        6.63        2.01      6.17 o 
   4  -7   3      263.94      284.03     29.61 o 
   5  -7   3        0.08       -4.42      6.18 o 
   6  -7   3       56.51       47.07     11.31 o 
   7  -7   3      157.25      136.90     26.68 o 
   8  -7   3      178.41      183.23     30.91 o 
   9  -7   3      279.55      264.43     36.68 o 
  10  -7   3        0.02        6.04     14.24 o 
  -8  -6   3        0.57       -1.98     13.70 o 
  -7  -6   3       43.47       37.31     21.45 o 
  -6  -6   3      101.10       78.59     24.78 o 
  -5  -6   3      181.02      135.13     17.01 o 
  -4  -6   3      209.28      200.62     17.94 o 
  -3  -6   3     1725.11     1666.78     46.32 o 
  -2  -6   3     1323.14     1363.53     38.39 o 
  -1  -6   3       12.98       15.73      6.81 o 
   0  -6   3       17.37       11.52      4.85 o 
   1  -6   3        2.16        2.16      4.05 o 
   2  -6   3     1902.75     1931.26     89.00 o 
   3  -6   3       59.54       66.30     10.06 o 
   4  -6   3        1.83        2.17      5.78 o 
   5  -6   3        1.56        3.02      6.30 o 
   6  -6   3       42.97       43.42     12.26 o 
   7  -6   3       46.46       54.53     20.46 o 
   8  -6   3      129.93      142.76     28.12 o 
   9  -6   3       39.74       35.96     20.64 o 
  10  -6   3       11.72       17.84     17.57 o 
  11  -6   3       90.35      101.75     29.38 o 
  -9  -5   3       70.04       69.31     24.96 o 
  -8  -5   3      171.56      176.92     33.08 o 
  -7  -5   3      159.95      132.58     28.30 o 
  -6  -5   3      152.92      118.43     24.96 o 
  -5  -5   3        2.39        3.76      7.68 o 
  -4  -5   3      940.67      898.41     49.52 o 
  -3  -5   3      244.16      243.67     16.41 o 
  -2  -5   3       31.03       26.98      7.76 o 
  -1  -5   3      665.39      723.64     23.38 o 
   0  -5   3       72.70       73.27      6.86 o 
   1  -5   3       22.31       25.96      7.26 o 
   2  -5   3       26.58       21.68      7.33 o 
   3  -5   3      324.65      320.00     11.23 o 
   4  -5   3      190.40      201.10     10.03 o 
   5  -5   3      332.06      325.62     13.01 o 
   6  -5   3        6.10        9.28     11.45 o 
   7  -5   3      391.39      350.95     34.79 o 
   8  -5   3      449.90      392.68     38.84 o 
   9  -5   3      111.86      119.15     27.49 o 
  10  -5   3       26.74       33.17     20.01 o 
  11  -5   3        0.31       -1.71     16.04 o 
  -9  -4   3      205.00      239.73     36.50 o 
  -8  -4   3        1.03        0.72     13.43 o 
  -7  -4   3       26.40       23.34     15.50 o 
  -6  -4   3        1.99       -0.45     12.89 o 
  -5  -4   3       16.33        9.21      7.59 o 
  -4  -4   3      627.83      612.25     30.24 o 
  -3  -4   3       82.58       90.80     10.80 o 
  -2  -4   3     1102.32     1010.26     27.30 o 
  -1  -4   3      222.66      230.17     13.74 o 
   0  -4   3       21.78       25.92      4.76 o 
   1  -4   3       69.45       81.10      8.52 o 
   2  -4   3      794.17      776.46     21.86 o 
   3  -4   3        3.10        5.27      4.50 o 
   4  -4   3     2227.83     2386.67     31.13 o 
   5  -4   3        0.01        0.54      3.88 o 
   6  -4   3      273.64      260.54     23.48 o 
   7  -4   3      377.33      379.81     22.57 o 
   8  -4   3       73.59       78.32     22.17 o 
   9  -4   3       74.08       77.78     25.42 o 
  10  -4   3      204.01      192.42     34.25 o 
  11  -4   3       21.68       30.82     21.36 o 
 -10  -3   3       64.41       63.27     23.07 o 
  -9  -3   3      172.86      192.87     33.17 o 
  -8  -3   3       38.65       60.29     20.28 o 
  -7  -3   3      443.35      428.64     37.58 o 
  -6  -3   3       90.33       91.84      9.57 o 
  -5  -3   3      545.58      524.30     62.77 o 
  -4  -3   3       12.72       15.22      4.54 o 
  -3  -3   3      762.95     1019.66     70.30 o 
  -2  -3   3       99.07       93.90      9.68 o 
  -1  -3   3        0.26        0.58      2.19 o 
   0  -3   3       63.42       65.60      4.84 o 
   1  -3   3     1283.12     1359.82     35.24 o 
   2  -3   3      370.17      419.18     19.56 o 
   3  -3   3      899.83      962.22     21.10 o 
   4  -3   3      622.07      641.47     17.49 o 
   5  -3   3      313.63      303.72     22.71 o 
   6  -3   3       94.04       88.15     12.23 o 
   7  -3   3       36.34       26.36     10.54 o 
   8  -3   3       42.47       43.62     12.49 o 
   9  -3   3      109.52      103.43     17.75 o 
  10  -3   3        5.27       -0.90     15.86 o 
  11  -3   3      201.48      188.54     35.42 o 
 -11  -2   3        1.74        3.42     14.33 o 
 -10  -2   3      234.30      240.46     36.05 o 
  -9  -2   3      302.46      308.86     36.14 o 
  -8  -2   3       18.37       11.99     14.42 o 
  -7  -2   3      362.32      351.67     32.81 o 
  -6  -2   3        1.05       -4.46      4.50 o 
  -5  -2   3      482.89      482.04     12.71 o 
  -4  -2   3       38.23       22.63      4.57 o 
  -3  -2   3      248.98      229.25      8.34 o 
  -2  -2   3     4650.69     4670.28    180.57 o 
  -1  -2   3      353.88      340.80     14.65 o 
   0  -2   3      185.67      192.15     12.80 o 
   1  -2   3     6763.35     7428.90     79.58 o 
   2  -2   3     2396.18     2733.33     90.26 o 
   3  -2   3     1141.79     1249.05     70.97 o 
   4  -2   3      368.86      358.52     24.15 o 
   5  -2   3        0.21        3.24      8.20 o 
   6  -2   3       84.87       90.67     18.30 o 
   7  -2   3      272.85      289.39     29.56 o 
   8  -2   3       61.10       51.79     13.33 o 
   9  -2   3      484.83      543.60     32.35 o 
  10  -2   3      390.05      415.08     31.18 o 
  11  -2   3       59.86       40.90     15.30 o 
 -11  -1   3       35.28       56.60     21.72 o 
 -10  -1   3       41.87       41.82     18.93 o 
  -9  -1   3      127.71      117.34     25.33 o 
  -8  -1   3       67.32       58.58     18.03 o 
  -7  -1   3      179.61      183.14     15.59 o 
  -6  -1   3      212.68      207.13     11.13 o 
  -5  -1   3      253.16      287.47     11.97 o 
  -4  -1   3      530.85      542.07     14.42 o 
  -3  -1   3     2340.61     2341.20     38.14 o 
  -2  -1   3      286.29      268.14      9.12 o 
  -1  -1   3      551.81      549.16     14.62 o 
   0  -1   3    14340.88    15214.04     89.73 o 
   1  -1   3    23225.49    25492.41    322.92 o 
   2  -1   3      764.05      781.73     20.68 o 
   3  -1   3      761.92      810.05     33.71 o 
   4  -1   3      300.51      286.51     22.98 o 
   5  -1   3      484.90      478.03     32.08 o 
   6  -1   3       68.13       61.11     17.48 o 
   7  -1   3       11.40       19.29     15.05 o 
   8  -1   3      356.34      385.11     37.67 o 
   9  -1   3      193.38      170.75     21.35 o 
  10  -1   3       26.04       18.02     13.49 o 
 -12   0   3        2.33       19.29     14.78 o 
 -11   0   3       12.30       15.32     16.58 o 
 -10   0   3      486.17      505.34     43.71 o 
  -9   0   3     1212.91     1201.29     60.29 o 
  -8   0   3       89.44       90.89     13.54 o 
  -7   0   3      345.60      344.87     15.11 o 
  -6   0   3      213.61      211.38     11.34 o 
  -5   0   3      160.77      157.63      9.57 o 
  -4   0   3      124.83      123.55      8.43 o 
  -3   0   3        5.36        9.99      3.43 o 
  -2   0   3     1036.74     1037.60     38.75 o 
  -1   0   3      268.56      256.14     14.96 o 
   0   0   3       27.79       36.95      6.67 o 
   1   0   3      683.86      676.70     15.74 o 
   2   0   3      268.54      263.48     10.31 o 
   3   0   3       13.56        8.91      3.70 o 
   4   0   3      710.07      786.17     39.11 o 
   5   0   3        0.43        5.95     11.09 o 
   6   0   3        5.79        6.04     12.98 o 
   7   0   3       33.21       36.68     16.13 o 
   8   0   3       53.31       60.11     20.46 o 
   9   0   3       22.61       33.89     18.93 o 
  10   0   3       73.40       71.74     23.79 o 
 -11   1   3       95.24       96.80     25.78 o 
 -10   1   3       40.54       40.02     18.12 o 
  -9   1   3      701.07      712.80     31.52 o 
  -8   1   3      262.74      233.98     18.47 o 
  -7   1   3      745.38      713.81     20.70 o 
  -6   1   3      474.90      471.14     22.38 o 
  -5   1   3       66.54       66.47      7.47 o 
  -4   1   3      313.15      346.06     12.46 o 
  -3   1   3     1672.61     1717.51     31.71 o 
  -2   1   3      651.60      595.19     24.06 o 
  -1   1   3      981.18      864.04     27.76 o 
   0   1   3      342.75      340.86     12.50 o 
   1   1   3      365.23      382.20     13.95 o 
   2   1   3       32.55       42.65      6.81 o 
   3   1   3      125.07      123.22      8.61 o 
   4   1   3     1849.52     1763.58     61.20 o 
   5   1   3      329.43      320.49     30.28 o 
   6   1   3        2.69       -0.18     12.08 o 
   7   1   3       44.51       45.42     19.56 o 
   8   1   3       42.52       47.68     20.37 o 
   9   1   3        0.13        8.29     14.87 o 
 -10   2   3        0.22       -6.69      8.42 o 
  -9   2   3        2.21       -4.90      8.28 o 
  -8   2   3      501.73      459.48     43.17 o 
  -7   2   3        3.69        4.12      5.07 o 
  -6   2   3        0.06        1.42      4.28 o 
  -5   2   3     1466.21     1576.44     30.26 o 
  -4   2   3      363.93      359.32     16.17 o 
  -3   2   3     3243.40     3206.27     77.33 o 
  -2   2   3      909.78      828.26     31.36 o 
  -1   2   3     2553.51     2661.45     37.02 o 
   0   2   3      783.88      731.12     20.49 o 
   1   2   3      102.29       92.87      9.70 o 
   2   2   3      399.47      404.21     16.44 o 
   3   2   3      435.65      425.39     16.67 o 
   4   2   3       33.54       38.57     16.04 o 
   5   2   3       39.43       35.96     16.58 o 
   6   2   3        5.21       13.16     13.70 o 
   7   2   3      173.57      188.81     31.63 o 
   8   2   3       51.74       51.64     21.81 o 
   9   2   3      118.18      119.33     30.37 o 
 -11   3   3       24.32       18.48     19.11 o 
 -10   3   3       33.80       31.45     18.30 o 
  -9   3   3       47.74       58.22     19.47 o 
  -8   3   3       50.61       52.95      8.90 o 
  -7   3   3      369.16      352.85     15.52 o 
  -6   3   3       16.37       23.65      5.95 o 
  -5   3   3       12.60       19.19      5.56 o 
  -4   3   3     1748.60     1827.33     38.26 o 
  -3   3   3       31.67       24.93      7.99 o 
  -2   3   3        4.11       17.66      6.29 o 
  -1   3   3      202.92      187.72     12.64 o 
   0   3   3      675.40      663.98     21.66 o 
   1   3   3      380.77      393.51     17.55 o 
   2   3   3        1.63        3.75      5.13 o 
   3   3   3       30.45       37.58     14.51 o 
   4   3   3     1994.74     1920.22     71.47 o 
   5   3   3       29.28       20.28     15.32 o 
   6   3   3      393.61      399.35     40.65 o 
   7   3   3       68.65       80.21     25.15 o 
   8   3   3        9.43       14.87     16.22 o 
 -12   4   3       89.26      101.39     28.66 o 
 -11   4   3       16.23       22.62     19.11 o 
 -10   4   3        0.39        6.76     15.77 o 
  -9   4   3       99.28       76.97     22.26 o 
  -8   4   3      330.82      299.89     20.70 o 
  -7   4   3      305.07      288.99     19.61 o 
  -6   4   3      373.29      326.92     22.08 o 
  -5   4   3       25.86       21.17      7.94 o 
  -4   4   3       21.89       14.33      7.09 o 
  -3   4   3     1034.65      995.31     33.35 o 
  -2   4   3      253.47      267.19     14.09 o 
  -1   4   3       40.01       20.76      6.78 o 
   0   4   3      269.11      278.72     15.87 o 
   1   4   3        1.32        4.42      5.95 o 
   2   4   3        0.83       -0.61      6.20 o 
   3   4   3       37.61       49.48     17.03 o 
   4   4   3      231.42      235.23     30.91 o 
   5   4   3        7.91       23.70     16.94 o 
   6   4   3      180.09      140.33     30.01 o 
   7   4   3      137.76      105.36     28.21 o 
 -12   5   3       26.28       21.36     19.65 o 
 -11   5   3      184.66      205.22     34.88 o 
 -10   5   3        2.13      -13.43     13.43 o 
  -9   5   3       85.03      107.75     17.03 o 
  -8   5   3      215.72      203.90     19.34 o 
  -7   5   3       75.33       63.66     13.14 o 
  -6   5   3       31.57       34.13     10.90 o 
  -5   5   3      864.65      864.07     31.74 o 
  -4   5   3      491.98      438.15     22.66 o 
  -3   5   3      799.09      821.63     23.32 o 
  -2   5   3      964.10      923.06     26.60 o 
  -1   5   3       14.04       19.33      7.07 o 
   0   5   3      268.78      265.55     27.58 o 
   1   5   3        5.50        4.73      7.25 o 
   2   5   3      103.34       83.38     12.96 o 
   3   5   3        6.17       12.62     14.60 o 
   4   5   3      124.73      117.88     26.86 o 
   5   5   3       76.40       68.95     24.33 o 
   6   5   3        0.02        4.06     15.77 o 
 -12   6   3       14.81       38.57     22.26 o 
 -11   6   3       23.86        8.74     17.66 o 
 -10   6   3       38.28       25.87     19.65 o 
  -9   6   3       21.57       22.24     11.21 o 
  -8   6   3      215.29      223.53     20.68 o 
  -7   6   3     1400.24     1363.99     44.25 o 
  -6   6   3      512.13      474.50     26.54 o 
  -5   6   3      164.63      139.52     17.17 o 
  -4   6   3        5.25        4.06     10.63 o 
  -3   6   3      173.68      178.90     24.33 o 
  -2   6   3        9.52        9.73     10.91 o 
  -1   6   3      568.84      527.28     23.79 o 
   0   6   3      654.71      627.99     38.53 o 
   1   6   3       76.41      104.57     14.59 o 
   2   6   3       33.25       27.85     16.67 o 
   3   6   3       22.68       14.51     15.77 o 
   4   6   3       45.91       36.41     21.45 o 
   5   6   3      145.12      150.96     31.81 o 
   6   6   3       35.05       41.55     23.52 o 
 -11   7   3       44.87       31.90     20.01 o 
 -10   7   3      122.96      111.94     29.47 o 
  -9   7   3        5.34       12.50     10.60 o 
  -8   7   3      149.47      167.40     20.33 o 
  -7   7   3      596.61      581.83     31.48 o 
  -6   7   3      301.62      287.82     22.46 o 
  -5   7   3        4.35       -0.99     10.36 o 
  -4   7   3       82.33       82.47     21.18 o 
  -3   7   3        3.07       -5.14     10.82 o 
  -2   7   3        2.13       -0.36     11.72 o 
  -1   7   3      459.72      424.58     36.50 o 
   0   7   3       10.05       16.04     13.97 o 
   1   7   3      175.83      211.12     20.48 o 
   2   7   3        0.71       -3.06     14.15 o 
   3   7   3       90.75       81.83     25.42 o 
   4   7   3      125.17      176.83     33.89 o 
   5   7   3       12.46       26.68     20.82 o 
 -10   8   3       64.11       45.51     22.44 o 
  -9   8   3       47.81       47.45     15.77 o 
  -8   8   3       35.84       30.13     12.74 o 
  -7   8   3      878.55      888.84     40.31 o 
  -6   8   3      246.63      267.40     32.72 o 
  -5   8   3        1.70        1.71     11.00 o 
  -4   8   3       52.55       47.86     18.93 o 
  -3   8   3      476.23      520.66     42.99 o 
  -2   8   3       87.19       68.95     20.82 o 
  -1   8   3      316.84      331.75     35.33 o 
   0   8   3        6.33       19.47     14.60 o 
 -10   9   3      151.90      136.17     22.05 o 
  -9   9   3        4.62        5.42     10.87 o 
  -8   9   3      264.62      265.11     26.83 o 
  -7   9   3       75.32       77.69     24.15 o 
  -6   9   3       31.25       10.36     13.34 o 
  -5   9   3       16.76       21.09     17.48 o 
  -4   9   3      111.13       99.41     25.42 o 
  -3   9   3        0.50       10.09     15.14 o 
  -2   9   3      124.48      125.55     28.03 o 
  -1   9   3      324.93      362.04     39.39 o 
   0   9   3      247.67      323.28     38.03 o 
  -9  10   3       27.52       28.30     18.21 o 
  -8  10   3       13.75       18.12     17.03 o 
  -7  10   3       53.93       63.90     22.98 o 
  -6  10   3        0.92        1.71     13.79 o 
  -5  10   3      241.65      268.58     38.39 o 
  -4  10   3        8.92       13.34     14.96 o 
  -3  10   3       26.75       36.59     20.28 o 
  -2  10   3       37.94       48.04     21.36 o 
  -1  10   3       18.28        3.51     15.32 o 
  -1 -12   4      104.20      152.13     32.54 o 
   0 -12   4        6.36       16.67     15.41 o 
   1 -12   4       81.87      111.04     28.30 o 
   2 -12   4       76.16       83.73     26.41 o 
   3 -12   4       29.67       38.75     20.28 o 
   4 -12   4        8.18       11.18     15.95 o 
   5 -12   4        0.22       12.71     16.31 o 
   6 -12   4      354.28      347.16     40.20 o 
   7 -12   4        9.02       11.72     16.04 o 
  -3 -11   4       10.24       10.36     14.33 o 
  -2 -11   4       13.95       23.34     17.30 o 
  -1 -11   4       27.08       31.81     19.83 o 
   0 -11   4      314.67      290.48     38.57 o 
   1 -11   4      273.45      300.84     37.22 o 
   2 -11   4      118.26      139.42     29.83 o 
   3 -11   4      126.18      126.90     28.30 o 
   4 -11   4       17.33       19.47     17.03 o 
   5 -11   4       14.43       13.79     16.67 o 
   6 -11   4      103.25       83.10     17.58 o 
   7 -11   4      400.79      444.78     58.85 o 
   8 -11   4       18.58       20.28     18.39 o 
  -3 -10   4       17.88       20.55     17.66 o 
  -2 -10   4       23.19       40.02     18.75 o 
  -1 -10   4       80.79       77.15     23.07 o 
   0 -10   4        2.51        6.94     15.41 o 
   1 -10   4        0.25       -6.85     12.62 o 
   2 -10   4      504.24      493.89     42.09 o 
   3 -10   4       30.57       32.63     17.30 o 
   4 -10   4      123.71      107.25     24.78 o 
   5 -10   4       11.24        6.38     10.45 o 
   6 -10   4      326.96      347.47     26.03 o 
   7 -10   4        0.38       -8.38     14.15 o 
   8 -10   4       35.11       36.59     22.17 o 
   9 -10   4       43.89       35.96     21.00 o 
  -6  -9   4      162.03      211.16     37.31 o 
  -5  -9   4       24.95       33.62     20.73 o 
  -4  -9   4      283.72      321.23     26.03 o 
  -3  -9   4       85.82       85.62     23.43 o 
  -2  -9   4        2.12       -0.63     12.62 o 
  -1  -9   4       52.93       57.05     20.55 o 
   0  -9   4      210.98      188.45     28.93 o 
   1  -9   4      460.16      461.62     39.75 o 
   2  -9   4      246.26      231.53     28.12 o 
   3  -9   4      194.98      202.01     19.14 o 
   4  -9   4       34.08       24.99     11.14 o 
   5  -9   4      457.28      443.77     26.40 o 
   6  -9   4      118.12      138.45     18.23 o 
   7  -9   4      532.83      516.33     45.24 o 
   8  -9   4       33.68       44.79     21.63 o 
   9  -9   4      334.10      361.86     42.81 o 
  -7  -8   4       13.37       20.01     19.92 o 
  -6  -8   4       19.86       23.61     19.47 o 
  -5  -8   4      224.17      274.88     36.14 o 
  -4  -8   4       40.27       57.65     14.58 o 
  -3  -8   4        0.04       -0.83      8.41 o 
  -2  -8   4      803.60      764.80     31.88 o 
  -1  -8   4      720.61      723.95     29.71 o 
   0  -8   4       12.26        7.12     12.26 o 
   1  -8   4        0.90        1.44     10.18 o 
   2  -8   4      896.20      855.80     30.62 o 
   3  -8   4      105.45       97.88     13.79 o 
   4  -8   4      163.27      174.91     17.24 o 
   5  -8   4       21.79        6.74      8.64 o 
   6  -8   4       77.53       76.78     14.13 o 
   7  -8   4       60.03       66.24     21.99 o 
   8  -8   4       32.33       40.20     19.83 o 
   9  -8   4       10.33        8.38     15.23 o 
  10  -8   4       51.30       38.75     21.45 o 
  -8  -7   4        1.84        5.41     17.12 o 
  -7  -7   4       25.28       40.56     22.26 o 
  -6  -7   4       27.25       23.52     17.84 o 
  -5  -7   4      107.36      107.51     17.00 o 
  -4  -7   4      272.80      253.86     20.86 o 
  -3  -7   4       54.84       67.07     13.18 o 
  -2  -7   4       13.62        8.15      7.65 o 
  -1  -7   4      147.33      138.56     14.27 o 
   0  -7   4        5.24        3.07      6.41 o 
   1  -7   4      496.70      462.44     21.07 o 
   2  -7   4       33.76       37.32      9.29 o 
   3  -7   4      541.14      512.59     23.32 o 
   4  -7   4      225.73      223.59     17.01 o 
   5  -7   4       32.45       35.43     10.37 o 
   6  -7   4       81.65       83.68     13.30 o 
   7  -7   4      752.74      711.90     49.48 o 
   8  -7   4      135.00      128.88     28.30 o 
   9  -7   4      118.71      104.73     27.58 o 
  10  -7   4      112.99      105.63     29.83 o 
  -8  -6   4       19.05        9.01     18.03 o 
  -7  -6   4        0.03       -1.08     14.06 o 
  -6  -6   4       71.18       91.93     24.60 o 
  -5  -6   4      227.49      233.25     20.79 o 
  -4  -6   4      604.53      580.60     27.78 o 
  -3  -6   4      125.48      126.91     14.63 o 
  -2  -6   4      497.67      487.09     28.43 o 
  -1  -6   4        8.58        7.57      6.21 o 
   0  -6   4     1264.48     1263.62     22.93 o 
   1  -6   4        4.15        3.32      5.41 o 
   2  -6   4      783.60      744.49     24.78 o 
   3  -6   4      245.52      259.77     29.34 o 
   4  -6   4      603.55      589.75     23.81 o 
   5  -6   4        2.74        1.06      6.80 o 
   6  -6   4      352.66      309.76     31.45 o 
   7  -6   4      212.09      190.62     29.56 o 
   8  -6   4      185.70      192.15     30.91 o 
   9  -6   4       77.41       83.46     25.96 o 
  10  -6   4        2.40        6.49     16.85 o 
  -9  -5   4       19.93       31.72     20.28 o 
  -8  -5   4       95.85      103.92     27.31 o 
  -7  -5   4        0.38       -0.63     13.97 o 
  -6  -5   4      178.85      132.39     25.42 o 
  -5  -5   4      332.23      309.58     20.97 o 
  -4  -5   4      356.31      376.83     21.47 o 
  -3  -5   4      607.37      539.23     29.56 o 
  -2  -5   4       53.61       55.28      9.49 o 
  -1  -5   4       11.38       14.77      4.20 o 
   0  -5   4       47.32       44.95      5.97 o 
   1  -5   4     2078.84     2042.25     36.11 o 
   2  -5   4        4.02        3.39      5.59 o 
   3  -5   4     1761.41     1834.88     28.15 o 
   4  -5   4     1385.12     1428.23     29.31 o 
   5  -5   4      154.47      170.35     10.75 o 
   6  -5   4       69.62       69.94     19.47 o 
   7  -5   4        6.48        5.05     13.25 o 
   8  -5   4      626.73      638.81     48.67 o 
   9  -5   4        0.10       -3.70     14.51 o 
  10  -5   4       23.00       29.02     19.74 o 
 -10  -4   4       10.12       13.16     14.78 o 
  -9  -4   4       55.38       53.26     21.09 o 
  -8  -4   4       52.54       73.90     22.71 o 
  -7  -4   4      495.77      412.69     38.93 o 
  -6  -4   4        4.77        7.12     13.34 o 
  -5  -4   4      578.50      568.37     25.26 o 
  -4  -4   4      669.13      677.36     30.78 o 
  -3  -4   4        2.29        4.05      5.95 o 
  -2  -4   4      136.23      169.31     13.12 o 
  -1  -4   4        8.44       12.56      4.18 o 
   0  -4   4      289.02      282.67     13.13 o 
   1  -4   4      526.05      522.15     33.39 o 
   2  -4   4     5270.77     5624.76     84.90 o 
   3  -4   4     2908.40     3094.06     42.09 o 
   4  -4   4     2501.91     2802.89     78.23 o 
   5  -4   4       49.85       45.78      9.30 o 
   6  -4   4       33.53       45.71     12.21 o 
   7  -4   4       61.68       75.91     13.55 o 
   8  -4   4      171.42      168.59     23.30 o 
   9  -4   4      312.52      318.69     37.49 o 
  10  -4   4       21.00       25.33     20.46 o 
 -10  -3   4       68.23       61.65     22.44 o 
  -9  -3   4       98.82       95.53     25.78 o 
  -8  -3   4       19.79       23.70     15.59 o 
  -7  -3   4      451.54      398.45     35.33 o 
  -6  -3   4      528.11      527.23     19.39 o 
  -5  -3   4      934.21      876.09     42.45 o 
  -4  -3   4       24.52       31.30      8.29 o 
  -3  -3   4     3297.96     3358.20    166.73 o 
  -2  -3   4      821.44      818.72     30.46 o 
  -1  -3   4      421.71      425.12     16.94 o 
   0  -3   4      613.50      607.36     26.32 o 
   1  -3   4      203.31      194.58     15.77 o 
   2  -3   4      119.97      115.90     13.43 o 
   3  -3   4      150.44      152.49     10.11 o 
   4  -3   4      327.16      310.99     13.10 o 
   5  -3   4       14.04       14.33     10.09 o 
   6  -3   4       96.72       91.21     18.93 o 
   7  -3   4       19.62       28.84     14.33 o 
   8  -3   4      378.90      380.12     26.06 o 
   9  -3   4       24.90       28.29     13.03 o 
  10  -3   4      270.45      263.08     39.57 o 
 -11  -2   4       55.62       64.08     23.16 o 
 -10  -2   4        3.70        9.55     14.51 o 
  -9  -2   4      306.10      258.39     34.34 o 
  -8  -2   4     1049.17     1005.62     55.70 o 
  -7  -2   4        2.86        1.18      7.20 o 
  -6  -2   4       17.53       12.55      7.23 o 
  -5  -2   4      275.76      278.66     10.19 o 
  -4  -2   4     1680.39     1600.62     20.82 o 
  -3  -2   4      143.56      143.16      9.81 o 
  -2  -2   4      163.19      130.42     19.87 o 
  -1  -2   4      917.36      958.67     31.45 o 
   0  -2   4      926.56     1006.98     30.73 o 
   1  -2   4     4520.93     5192.60     69.31 o 
   2  -2   4       76.91       89.50     13.52 o 
   3  -2   4      231.01      249.82     10.83 o 
   4  -2   4      192.97      166.28     19.20 o 
   5  -2   4        0.13        2.97      9.37 o 
   6  -2   4        2.96        1.08     10.91 o 
   7  -2   4      353.69      359.87     33.08 o 
   8  -2   4       57.82       56.69     19.83 o 
   9  -2   4      809.31      801.89     39.58 o 
  10  -2   4        3.25        8.66     11.78 o 
 -11  -1   4       71.88       96.61     28.12 o 
 -10  -1   4      135.50      147.45     29.47 o 
  -9  -1   4      586.37      619.25     45.96 o 
  -8  -1   4      184.60      172.50     26.05 o 
  -7  -1   4      816.40      820.31     22.63 o 
  -6  -1   4       12.68       13.84      5.28 o 
  -5  -1   4      413.57      413.72     14.17 o 
  -4  -1   4      257.92      248.47     11.07 o 
  -3  -1   4      696.73      661.81     20.67 o 
  -2  -1   4      200.01      216.85     11.37 o 
  -1  -1   4      446.48      464.96     21.27 o 
   0  -1   4     1554.56     1617.13     37.22 o 
   1  -1   4     2745.79     2915.48     47.86 o 
   2  -1   4      346.54      347.11     13.34 o 
   3  -1   4        4.89        4.61      4.06 o 
   4  -1   4     1762.55     1759.35     58.04 o 
   5  -1   4       30.38       34.61     13.79 o 
   6  -1   4      240.39      208.19     27.94 o 
   7  -1   4        0.89        3.79     13.07 o 
   8  -1   4      599.19      579.42     46.96 o 
   9  -1   4      396.16      427.02     43.89 o 
  10  -1   4        1.42       10.34     11.86 o 
 -12   0   4       21.40       11.90     15.68 o 
 -11   0   4        0.00       -5.86     13.70 o 
 -10   0   4      149.99      146.18     28.21 o 
  -9   0   4       51.44       54.80     19.65 o 
  -8   0   4     1256.74     1191.91     36.63 o 
  -7   0   4       17.17       19.44      6.50 o 
  -6   0   4        5.07        6.48      4.81 o 
  -5   0   4       32.65       35.10      6.34 o 
  -4   0   4     4951.77     5121.02    116.39 o 
  -3   0   4      506.01      586.53     28.39 o 
  -2   0   4     1242.95     1268.34     37.13 o 
  -1   0   4      319.43      330.76     18.93 o 
   0   0   4       23.37       32.90      8.02 o 
   1   0   4      128.16      130.62      9.90 o 
   2   0   4      276.88      256.58     12.22 o 
   3   0   4     2271.79     2379.46     42.27 o 
   4   0   4       48.32       52.81     15.41 o 
   5   0   4      172.28      198.55     24.78 o 
   6   0   4       21.25       12.35     13.61 o 
   7   0   4       60.71       57.68     20.73 o 
   8   0   4        6.39       12.71     14.60 o 
   9   0   4      136.54      154.57     32.63 o 
 -11   1   4        2.41       -5.14     13.52 o 
 -10   1   4       43.97       44.88     18.93 o 
  -9   1   4        0.32        2.43      8.64 o 
  -8   1   4       16.05       12.72      6.75 o 
  -7   1   4       55.33       66.24      8.74 o 
  -6   1   4       28.24       39.26      6.90 o 
  -5   1   4      118.64      130.14      9.40 o 
  -4   1   4     1882.44     1875.94     47.07 o 
  -3   1   4     2578.88     2510.82     57.68 o 
  -2   1   4      984.98     1017.16     35.24 o 
  -1   1   4      160.63      164.75     16.04 o 
   0   1   4      143.69      130.33     10.81 o 
   1   1   4      976.34     1007.94     24.64 o 
   2   1   4      935.81      946.76     23.77 o 
   3   1   4        2.99        4.24      9.55 o 
   4   1   4     1043.05      990.93     49.57 o 
   5   1   4       37.59       53.72     19.02 o 
   6   1   4       51.42       43.35     18.03 o 
   7   1   4       63.60       40.74     19.38 o 
   8   1   4      274.81      292.82     39.29 o 
   9   1   4       25.68       25.96     21.18 o 
 -10   2   4      157.46      171.69     27.58 o 
  -9   2   4      152.57      161.07     19.29 o 
  -8   2   4     1747.77     1742.74     40.52 o 
  -7   2   4      288.52      285.44     14.45 o 
  -6   2   4       17.12       13.39      5.33 o 
  -5   2   4        4.82        2.88      4.51 o 
  -4   2   4     1308.86     1262.07     65.61 o 
  -3   2   4      497.43      447.75     27.67 o 
  -2   2   4      483.53      524.44     28.30 o 
  -1   2   4     2174.45     2234.99     70.16 o 
   0   2   4     1073.39     1112.40     27.59 o 
   1   2   4     1644.00     1651.87     34.00 o 
   2   2   4      620.64      638.53     21.78 o 
   3   2   4      569.25      526.88     36.14 o 
   4   2   4        0.02       -3.42     11.63 o 
   5   2   4       45.74       49.93     19.65 o 
   6   2   4        0.00        8.11     15.14 o 
   7   2   4       50.76       32.99     18.03 o 
   8   2   4       19.19       34.97     19.47 o 
 -11   3   4        7.79       12.17     16.85 o 
 -10   3   4      406.80      367.17     38.21 o 
  -9   3   4      368.43      353.83     34.88 o 
  -8   3   4      260.29      283.76     20.45 o 
  -7   3   4      241.10      238.81     13.78 o 
  -6   3   4       27.04       19.20      6.18 o 
  -5   3   4        0.99        3.71      6.29 o 
  -4   3   4       48.39       52.81     13.34 o 
  -3   3   4      530.57      517.05     30.91 o 
  -2   3   4      593.35      551.71     19.89 o 
  -1   3   4       13.68       12.33      6.12 o 
   0   3   4      307.22      302.34     16.51 o 
   1   3   4       14.13       22.60      7.17 o 
   2   3   4      376.00      354.33     18.29 o 
   3   3   4        5.83        8.02     12.08 o 
   4   3   4       53.24       60.29     19.92 o 
   5   3   4      326.42      367.53     38.93 o 
   6   3   4       83.41       64.89     22.35 o 
   7   3   4        0.14        1.62     14.06 o 
 -12   4   4      374.12      365.28     42.63 o 
 -11   4   4        8.28       19.11     18.39 o 
 -10   4   4      902.51      906.04     56.87 o 
  -9   4   4      155.60      165.97     18.47 o 
  -8   4   4      218.91      234.69     19.79 o 
  -7   4   4      793.06      765.05     36.05 o 
  -6   4   4      422.89      400.20     22.47 o 
  -5   4   4       94.76       98.16     13.07 o 
  -4   4   4       56.29       53.72     14.60 o 
  -3   4   4      843.83      812.69     24.39 o 
  -2   4   4      148.49      133.47     11.73 o 
  -1   4   4     2281.34     2376.17     44.94 o 
   0   4   4       49.99       63.32     10.36 o 
   1   4   4        0.51       -1.38      6.01 o 
   2   4   4      188.56      178.27     25.51 o 
   3   4   4      802.38      799.78     49.39 o 
   4   4   4      671.65      693.34     50.11 o 
   5   4   4      141.80      148.80     30.91 o 
   6   4   4        2.72       -2.88     14.78 o 
   7   4   4       33.20       38.93     21.00 o 
 -12   5   4       70.26       58.49     24.42 o 
 -11   5   4      262.12      257.85     37.76 o 
 -10   5   4        0.44       -2.07     14.96 o 
  -9   5   4       70.92       73.14     15.12 o 
  -8   5   4       48.13       60.46     14.05 o 
  -7   5   4       20.53       12.81     10.06 o 
  -6   5   4     1571.80     1557.39     81.83 o 
  -5   5   4      378.59      324.27     30.19 o 
  -4   5   4       80.36       67.95     17.84 o 
  -3   5   4       75.45       62.38      9.76 o 
  -2   5   4      930.37      951.45     29.55 o 
  -1   5   4        2.08       -3.05      6.46 o 
   0   5   4      118.25      128.18     14.21 o 
   1   5   4       14.08       14.55      8.85 o 
   2   5   4      324.11      316.07     31.54 o 
   3   5   4       36.49       53.26     19.92 o 
   4   5   4      228.28      256.68     36.32 o 
   5   5   4       60.33       55.25     23.16 o 
   6   5   4        6.43       14.60     18.84 o 
 -12   6   4       48.25       48.13     25.24 o 
 -11   6   4       85.14       76.88     26.41 o 
 -10   6   4       60.16       52.00     23.70 o 
  -9   6   4      162.28      172.30     20.81 o 
  -8   6   4      150.78      153.71     19.72 o 
  -7   6   4      521.29      518.20     29.12 o 
  -6   6   4      374.97      374.88     24.55 o 
  -5   6   4      173.72      188.99     26.59 o 
  -4   6   4      313.56      311.66     31.09 o 
  -3   6   4     1926.98     1865.70     70.48 o 
  -2   6   4       43.68       37.13     15.50 o 
  -1   6   4      401.16      391.61     22.48 o 
   0   6   4        2.40       -4.85      7.58 o 
   1   6   4      173.70      179.20     18.23 o 
   2   6   4       72.74       93.64     24.60 o 
   3   6   4      588.60      563.92     47.14 o 
   4   6   4       35.57       30.64     20.55 o 
   5   6   4        1.11        6.22     15.41 o 
 -11   7   4       32.48       38.39     21.36 o 
 -10   7   4       13.65       11.13     11.41 o 
  -9   7   4       37.86       29.92     12.68 o 
  -8   7   4       21.49       38.04     13.09 o 
  -7   7   4        5.12        0.15      9.27 o 
  -6   7   4      807.08      818.16     51.64 o 
  -5   7   4       38.17       35.51     16.67 o 
  -4   7   4      512.60      545.44     42.81 o 
  -3   7   4       32.29       39.39     17.75 o 
  -2   7   4      845.68      827.81     51.10 o 
  -1   7   4       82.01      107.79     23.52 o 
   0   7   4      305.69      314.18     33.17 o 
   2   7   4      123.92      107.61     26.68 o 
   3   7   4       23.68       36.86     21.36 o 
   4   7   4      124.08      177.28     35.15 o 
 -10   8   4      105.66      108.57     20.62 o 
  -9   8   4       47.22       46.88     14.69 o 
  -8   8   4        4.05       -1.75     10.28 o 
  -7   8   4      184.76      230.18     34.25 o 
  -6   8   4       15.10       16.58     15.59 o 
  -5   8   4       41.96       34.70     17.94 o 
  -4   8   4      237.57      201.25     31.09 o 
  -3   8   4      119.06      116.98     25.78 o 
  -2   8   4      205.02      219.91     32.36 o 
  -1   8   4      141.16      165.02     29.20 o 
   0   8   4       50.25       57.32     21.36 o 
 -10   9   4       78.68       84.99     25.60 o 
  -9   9   4        5.05        1.93      9.44 o 
  -8   9   4      245.46      280.83     39.11 o 
  -7   9   4        1.56        5.68     13.70 o 
  -6   9   4      440.13      499.93     47.23 o 
  -5   9   4       10.27        4.24     14.96 o 
  -4   9   4        3.49       10.63     15.59 o 
  -3   9   4        1.20       -2.34     14.06 o 
  -2   9   4      179.94      193.14     32.63 o 
  -1   9   4      109.97      136.90     29.74 o 
  -8  10   4       12.46       26.23     19.29 o 
  -7  10   4      102.94      125.82     30.46 o 
  -6  10   4       34.00       53.53     20.91 o 
  -5  10   4       13.22        5.86     11.81 o 
  -4  10   4       32.17       38.03     17.30 o 
  -3  10   4       81.21       84.27     25.78 o 
  -2  10   4       36.52       48.04     20.19 o 
  -1  10   4       18.56       38.39     18.30 o 
  -1 -12   5       20.44       25.96     16.67 o 
   0 -12   5      269.66      351.94     41.46 o 
   1 -12   5      108.00      152.94     32.36 o 
   2 -12   5       68.02       65.79     24.06 o 
   3 -12   5       68.62       67.14     25.05 o 
   4 -12   5       11.93       14.06     17.21 o 
   5 -12   5       18.64       21.36     18.39 o 
   6 -12   5        4.46        8.74     16.40 o 
  -3 -11   5        3.37        1.53     13.25 o 
  -2 -11   5        0.68        2.16     14.60 o 
  -1 -11   5       80.53       70.75     24.87 o 
   0 -11   5        5.93       -1.71     13.52 o 
   1 -11   5        3.61        6.94     14.15 o 
   2 -11   5      313.89      339.50     39.48 o 
   3 -11   5      173.88      151.95     30.55 o 
   4 -11   5      596.56      631.15     51.28 o 
   5 -11   5       64.48       92.74     25.96 o 
   6 -11   5        2.90        3.11     11.08 o 
   7 -11   5      171.35      212.34     36.32 o 
   8 -11   5       20.82       12.62     18.57 o 
  -4 -10   5       71.38       99.59     26.68 o 
  -3 -10   5      189.45      172.59     31.81 o 
  -2 -10   5        1.43        1.62     14.06 o 
  -1 -10   5        8.12       15.05     16.04 o 
   0 -10   5        0.86        1.35     13.25 o 
   1 -10   5      373.13      398.72     39.57 o 
   2 -10   5      188.04      178.90     29.29 o 
   3 -10   5      119.61      120.23     25.51 o 
   4 -10   5       15.79        6.40     12.98 o 
   5 -10   5        0.55        0.87      9.50 o 
   6 -10   5      165.79      180.12     21.17 o 
   7 -10   5       72.76       86.07     26.14 o 
   8 -10   5       79.15       78.23     26.50 o 
   9 -10   5        4.71        4.96     17.48 o 
  -6  -9   5       37.73       45.96     21.81 o 
  -5  -9   5       26.59       34.43     20.82 o 
  -4  -9   5       15.52        9.85     11.50 o 
  -3  -9   5       18.76       11.80     10.91 o 
  -2  -9   5      104.28       95.35     23.70 o 
  -1  -9   5       69.58       68.32     20.28 o 
   0  -9   5      394.06      334.10     34.16 o 
   1  -9   5      566.29      559.95     42.45 o 
   2  -9   5      183.82      156.64     25.87 o 
   3  -9   5        1.06        6.76     12.35 o 
   4  -9   5        3.14        7.07      8.82 o 
   5  -9   5        1.48        3.07      8.75 o 
   6  -9   5        0.02        4.31      9.30 o 
   7  -9   5       56.30       69.67     23.52 o 
   8  -9   5      221.17      212.79     34.43 o 
   9  -9   5       69.14       77.42     25.96 o 
  -7  -8   5        8.02       11.99     15.50 o 
  -6  -8   5       25.40       49.21     21.81 o 
  -5  -8   5      157.49      209.93     22.56 o 
  -4  -8   5      413.78      422.66     27.31 o 
  -3  -8   5      677.11      635.63     31.04 o 
  -2  -8   5       25.68       18.10     10.02 o 
  -1  -8   5     1262.41     1278.89     59.93 o 
   0  -8   5      757.95      786.53     47.41 o 
   1  -8   5       11.21        0.90     11.00 o 
   2  -8   5      380.64      394.15     21.87 o 
   3  -8   5       61.85       64.42     12.41 o 
   4  -8   5       32.12       41.37     11.30 o 
   5  -8   5        1.80        8.89      8.94 o 
   6  -8   5        5.80        1.26     14.06 o 
   7  -8   5       10.09       15.50     17.66 o 
   8  -8   5      258.24      255.42     36.23 o 
   9  -8   5       26.16       23.34     19.47 o 
  10  -8   5        0.69        4.15     15.95 o 
  -8  -7   5       25.14       34.07     20.91 o 
  -7  -7   5       40.62       25.69     19.65 o 
  -6  -7   5       94.55      116.71     27.94 o 
  -5  -7   5      327.23      308.62     23.91 o 
  -4  -7   5      716.97      666.57     51.28 o 
  -3  -7   5      219.92      238.01     19.46 o 
  -2  -7   5       74.39       61.91     12.13 o 
  -1  -7   5       34.66       36.95      9.71 o 
   0  -7   5       38.03       40.33      9.32 o 
   1  -7   5     1409.08     1321.61     42.27 o 
   2  -7   5      162.97      174.69     14.86 o 
   3  -7   5      508.38      493.31     40.33 o 
   4  -7   5       76.34       75.51     12.64 o 
   5  -7   5       83.99       90.74     13.60 o 
   6  -7   5       57.54       55.34     19.74 o 
   7  -7   5      164.12      197.56     31.45 o 
   8  -7   5      301.76      293.09     38.48 o 
   9  -7   5        5.08       12.26     16.76 o 
  10  -7   5       13.53       21.63     19.65 o 
  -8  -6   5       42.38       45.78     21.27 o 
  -7  -6   5        6.85       20.28     17.21 o 
  -6  -6   5       23.03       26.10     11.90 o 
  -5  -6   5        8.70       10.55      9.65 o 
  -4  -6   5      739.31      711.64     30.65 o 
  -3  -6   5      110.62      115.34     14.49 o 
  -2  -6   5      277.42      250.92     17.39 o 
  -1  -6   5        6.09        8.79      6.11 o 
   0  -6   5      505.69      464.49     14.69 o 
   1  -6   5       81.21       67.29      9.57 o 
   2  -6   5      203.30      191.02     14.30 o 
   3  -6   5      282.87      283.19     17.46 o 
   4  -6   5      419.86      385.41     34.34 o 
   5  -6   5        2.02       -3.55      6.21 o 
   6  -6   5      377.76      370.69     35.51 o 
   7  -6   5      135.02      142.85     27.58 o 
   8  -6   5      445.66      385.20     40.65 o 
   9  -6   5       46.40       35.60     19.47 o 
  10  -6   5        4.29        0.54     13.97 o 
  -9  -5   5       89.74      124.10     31.00 o 
  -8  -5   5        2.04        2.52     14.51 o 
  -7  -5   5       41.71       47.59     20.46 o 
  -6  -5   5       10.17       17.45     10.28 o 
  -5  -5   5      451.20      463.40     25.32 o 
  -4  -5   5       89.74       80.40     13.04 o 
  -3  -5   5       26.96       14.12      7.61 o 
  -2  -5   5        2.62        9.99      6.64 o 
  -1  -5   5     2685.14     2918.74     37.31 o 
   0  -5   5      697.62      739.60     21.18 o 
   1  -5   5      672.03      647.52     39.20 o 
   2  -5   5      144.00      143.57     12.01 o 
   3  -5   5     1165.50     1186.69     24.23 o 
   4  -5   5        1.77        1.68      4.31 o 
   5  -5   5      269.92      272.14     18.05 o 
   6  -5   5       91.92      105.42     14.39 o 
   7  -5   5        0.96        9.28     14.33 o 
   8  -5   5      398.69      377.45     38.93 o 
   9  -5   5      133.97       73.81     25.42 o 
  10  -5   5        7.93       15.95     17.39 o 
 -10  -4   5       41.08       26.14     18.12 o 
  -9  -4   5       41.17       25.96     17.12 o 
  -8  -4   5        0.03       -8.38     11.36 o 
  -7  -4   5       25.23       35.96     17.94 o 
  -6  -4   5       21.87       31.75      8.70 o 
  -5  -4   5      260.40      303.02     24.24 o 
  -4  -4   5      921.42      885.94     42.40 o 
  -3  -4   5       12.90       12.22      6.56 o 
  -2  -4   5      178.35      206.93     14.47 o 
  -1  -4   5      745.97      764.07     45.02 o 
   0  -4   5      680.96      649.45     31.45 o 
   1  -4   5        5.41        9.55      9.01 o 
   2  -4   5      309.16      313.28     21.45 o 
   3  -4   5      321.01      351.98     15.53 o 
   4  -4   5       18.07       21.80      6.42 o 
   5  -4   5      253.42      264.97     24.24 o 
   6  -4   5      102.31      108.06     20.28 o 
   7  -4   5      211.53      210.30     19.98 o 
   8  -4   5        5.29        6.22     10.06 o 
   9  -4   5       28.56       28.12     20.82 o 
  10  -4   5       22.08       20.64     19.20 o 
 -10  -3   5       56.21       53.53     22.08 o 
  -9  -3   5      226.96      221.44     33.98 o 
  -8  -3   5        0.37       -2.07     11.09 o 
  -7  -3   5       21.56       14.64      9.33 o 
  -6  -3   5      400.36      393.19     17.56 o 
  -5  -3   5       96.87       87.84      9.49 o 
  -4  -3   5       10.42       16.53      5.76 o 
  -3  -3   5     3411.78     3723.78     85.12 o 
  -2  -3   5      991.17      984.53     29.92 o 
  -1  -3   5       28.80       29.29     11.18 o 
   0  -3   5       18.54       18.93      9.91 o 
   1  -3   5      575.91      568.06     27.04 o 
   2  -3   5     5825.01     6509.97     87.15 o 
   3  -3   5    11155.37    12436.86    335.31 o 
   4  -3   5      129.17      132.12     18.30 o 
   5  -3   5        8.25       17.48     11.90 o 
   6  -3   5        0.42        3.61     12.17 o 
   7  -3   5       31.42       38.48     17.12 o 
   8  -3   5      272.39      244.51     32.81 o 
   9  -3   5       15.24       14.71     12.15 o 
  10  -3   5        1.03       -1.80     15.23 o 
 -11  -2   5       13.85       26.41     17.03 o 
 -10  -2   5      105.31      118.25     28.48 o 
  -9  -2   5       61.70       68.77     22.17 o 
  -8  -2   5       11.80        8.02     12.08 o 
  -7  -2   5     1606.56     1634.57     43.19 o 
  -6  -2   5       75.96       79.88     14.38 o 
  -5  -2   5        0.94        2.29      3.66 o 
  -4  -2   5      718.39      731.53     20.32 o 
  -3  -2   5      107.68       93.13      9.12 o 
  -2  -2   5       66.47       61.39      7.54 o 
  -1  -2   5        3.03        0.41      5.69 o 
   0  -2   5       42.71       36.57      7.30 o 
   1  -2   5      747.87      762.62     20.29 o 
   2  -2   5        6.23       11.36      4.69 o 
   3  -2   5      151.74      162.39     13.02 o 
   4  -2   5      190.05      188.36     21.90 o 
   5  -2   5      129.42      110.40     20.73 o 
   6  -2   5       19.23       18.48     14.15 o 
   7  -2   5       48.01       54.08     20.19 o 
   8  -2   5        3.54       -0.18     11.90 o 
   9  -2   5       46.22       54.44     21.72 o 
  10  -2   5       37.27       47.99     15.53 o 
 -12  -1   5       45.22       56.24     23.79 o 
 -11  -1   5      334.02      400.43     42.09 o 
 -10  -1   5        2.57       -6.31     13.07 o 
  -9  -1   5        0.30        0.27     11.27 o 
  -8  -1   5       50.04       44.45     11.03 o 
  -7  -1   5      320.72      331.57     20.21 o 
  -6  -1   5       15.30       18.85      5.95 o 
  -5  -1   5      406.61      354.29     17.48 o 
  -4  -1   5     2128.57     2224.32     42.81 o 
  -3  -1   5     2074.17     2118.50     57.55 o 
  -2  -1   5      225.19      200.26     18.48 o 
  -1  -1   5       10.79        5.77      8.74 o 
   0  -1   5      397.03      428.10     23.16 o 
   1  -1   5      343.67      302.82     26.90 o 
   2  -1   5     1835.33     1901.18     32.82 o 
   3  -1   5      647.10      624.30     34.79 o 
   4  -1   5      256.75      243.34     25.78 o 
   5  -1   5      142.57      126.18     22.80 o 
   6  -1   5      240.03      230.00     30.10 o 
   7  -1   5       11.03        4.69     12.98 o 
   8  -1   5        5.58       13.61     16.13 o 
   9  -1   5        0.20        0.72     13.43 o 
 -12   0   5       52.52       61.56     22.71 o 
 -11   0   5        8.27        4.78     15.77 o 
 -10   0   5       85.83       83.73     23.70 o 
  -9   0   5        0.21       -5.59     11.90 o 
  -8   0   5      347.06      349.23     18.52 o 
  -7   0   5       27.66       33.31      7.68 o 
  -6   0   5        7.06        2.55      4.86 o 
  -5   0   5      330.21      282.11     13.00 o 
  -4   0   5      544.77      531.03     34.38 o 
  -3   0   5     3181.20     3244.08     68.86 o 
  -2   0   5       14.37       25.51     10.91 o 
  -1   0   5      266.78      276.51     21.18 o 
   0   0   5        2.27        0.90      8.29 o 
   1   0   5      583.03      581.32     24.24 o 
   2   0   5      139.77      133.59     10.65 o 
   3   0   5     1136.35     1142.44     49.39 o 
   4   0   5       17.66       23.16     13.16 o 
   5   0   5        4.11        7.03     13.43 o 
   6   0   5       15.23       11.54     14.42 o 
   7   0   5       48.77       58.40     22.44 o 
   8   0   5        7.56        7.75     15.41 o 
   9   0   5      217.63      244.96     39.39 o 
 -11   1   5      190.37      207.29     33.35 o 
 -10   1   5       21.36       29.29     17.03 o 
  -9   1   5        0.99        7.40      8.80 o 
  -8   1   5      106.34      102.99     11.48 o 
  -7   1   5      454.91      442.61     18.10 o 
  -6   1   5       30.57       29.89      6.93 o 
  -5   1   5      277.66      310.51     15.63 o 
  -4   1   5      521.05      467.75     28.39 o 
  -3   1   5      121.47       83.19     15.50 o 
  -2   1   5      138.83      186.83     19.20 o 
  -1   1   5      275.57      278.49     22.08 o 
   0   1   5       22.36       11.50      6.40 o 
   1   1   5      152.90      150.40     12.06 o 
   2   1   5      829.33      802.13     34.47 o 
   3   1   5      182.86      162.86     23.43 o 
   4   1   5      583.50      538.68     39.93 o 
   5   1   5       41.23       51.10     18.75 o 
   6   1   5      363.26      303.63     36.14 o 
   7   1   5       13.07       10.36     15.41 o 
   8   1   5      277.38      334.46     40.65 o 
 -10   2   5      151.20      149.25     27.13 o 
  -9   2   5      433.70      411.59     19.73 o 
  -8   2   5      556.82      539.37     21.17 o 
  -7   2   5        4.90        5.97      6.35 o 
  -6   2   5       36.68       44.39      7.82 o 
  -5   2   5      644.27      634.33     55.52 o 
  -4   2   5      329.16      286.15     24.33 o 
  -3   2   5      581.12      512.73     30.91 o 
  -2   2   5       33.42       45.24     12.89 o 
  -1   2   5       25.79       35.73      7.87 o 
   0   2   5       60.18       65.33      9.53 o 
   1   2   5       90.11      113.66     11.71 o 
   2   2   5      102.55       82.33     15.46 o 
   3   2   5      456.96      447.29     35.33 o 
   4   2   5        3.03        7.12     13.61 o 
   5   2   5       54.94       57.05     20.73 o 
   6   2   5      175.45      171.06     31.99 o 
   7   2   5       27.89       14.42     15.50 o 
 -11   3   5        0.66        9.73     16.22 o 
 -10   3   5       19.10       19.11     17.57 o 
  -9   3   5      784.99      769.09     38.12 o 
  -8   3   5        0.08        1.00      8.48 o 
  -7   3   5        0.07        0.03      5.89 o 
  -6   3   5       23.41       20.17      8.99 o 
  -5   3   5       86.76       83.82     17.12 o 
  -4   3   5       17.44       -0.54      7.66 o 
  -3   3   5      907.06      962.72     43.53 o 
  -2   3   5       94.88       74.66     10.00 o 
  -1   3   5      632.86      679.52     24.44 o 
   0   3   5      220.21      214.00     15.29 o 
   1   3   5       59.50       57.55     10.38 o 
   2   3   5      438.81      386.46     33.26 o 
   3   3   5       91.79       86.43     21.90 o 
   4   3   5        0.38        5.05     13.61 o 
   5   3   5       11.59        9.64     15.59 o 
   6   3   5        0.61        2.79     13.52 o 
   7   3   5       58.61       47.86     23.61 o 
 -12   4   5       23.66       -7.12     16.67 o 
 -11   4   5       64.95       64.98     23.43 o 
 -10   4   5        0.14       -7.21     14.15 o 
  -9   4   5      511.04      511.62     28.96 o 
  -8   4   5      633.54      654.37     31.21 o 
  -7   4   5      669.73      611.17     29.20 o 
  -6   4   5       66.57       58.28     12.21 o 
  -5   4   5     1541.61     1574.23     61.02 o 
  -4   4   5      488.31      493.44     34.43 o 
  -3   4   5      432.10      420.18     19.91 o 
  -2   4   5       10.76       10.28      6.89 o 
  -1   4   5      123.90      123.19     13.41 o 
   0   4   5        0.15       -4.00      6.22 o 
   1   4   5        0.30        0.30      7.11 o 
   2   4   5     1389.72     1367.03     61.74 o 
   3   4   5      943.98     1030.41     58.40 o 
   4   4   5        1.15       -0.18     13.25 o 
   5   4   5      404.73      418.27     44.79 o 
   6   4   5        2.49        3.33     12.98 o 
 -12   5   5        9.79       17.48     17.39 o 
 -11   5   5        7.24       -2.07     17.39 o 
 -10   5   5      119.38      157.86     20.26 o 
  -9   5   5       94.41       95.68     16.98 o 
  -8   5   5      175.41      170.61     19.54 o 
  -7   5   5       42.57       33.67     11.74 o 
  -6   5   5      294.03      282.82     30.46 o 
  -5   5   5      280.44      283.45     29.20 o 
  -4   5   5      255.32      262.00     28.39 o 
  -3   5   5      181.72      160.69     24.51 o 
  -2   5   5      209.52      210.08     16.55 o 
  -1   5   5       58.67       61.87     12.03 o 
   0   5   5      111.42      112.65     14.74 o 
   1   5   5      344.55      340.24     30.73 o 
   2   5   5       63.35       76.34     22.71 o 
   3   5   5      471.77      461.81     43.17 o 
   4   5   5       11.08       15.77     18.66 o 
   5   5   5       20.70       30.28     20.46 o 
 -12   6   5       61.16       71.38     25.78 o 
 -11   6   5        4.58        4.87     17.66 o 
 -10   6   5       47.20       73.80     17.67 o 
  -9   6   5      529.68      544.69     47.00 o 
  -8   6   5      400.80      382.30     40.20 o 
  -7   6   5        3.44        4.78     13.25 o 
  -6   6   5      151.48      142.85     26.14 o 
  -5   6   5     1045.56     1051.77     56.87 o 
  -4   6   5      334.45      331.39     33.08 o 
  -3   6   5      105.36       91.57     21.09 o 
  -2   6   5       50.32       63.09     18.93 o 
  -1   6   5       15.53       -2.34     11.45 o 
   0   6   5        2.13        4.07      8.88 o 
   1   6   5        3.85        0.36     14.33 o 
   2   6   5       88.69      112.84     26.95 o 
   3   6   5      254.38      334.01     40.29 o 
   4   6   5      188.29      215.31     37.22 o 
 -11   7   5       24.84       20.37     19.92 o 
 -10   7   5       72.19       85.71     18.60 o 
  -9   7   5      122.43      128.19     20.80 o 
  -8   7   5      715.52      732.54     52.45 o 
  -7   7   5       28.79       32.36     17.21 o 
  -6   7   5       42.59       45.24     19.56 o 
  -5   7   5       18.68       14.51     15.32 o 
  -4   7   5      339.79      276.96     32.45 o 
  -3   7   5       62.38       70.48     21.36 o 
  -2   7   5      790.52      740.92     49.57 o 
  -1   7   5       57.73       63.99     20.37 o 
   0   7   5       14.69        4.69     14.06 o 
   3   7   5      191.64      255.15     40.38 o 
 -10   8   5       18.50       33.72     13.95 o 
  -9   8   5       88.48      145.01     30.91 o 
  -8   8   5       12.80       29.02     19.65 o 
  -7   8   5      282.03      303.99     37.85 o 
  -6   8   5       22.28       18.39     16.94 o 
  -5   8   5       10.76       29.56     19.11 o 
  -4   8   5        0.54       -5.59     12.89 o 
  -3   8   5      154.58      180.25     31.54 o 
  -2   8   5        5.14       -0.90     14.15 o 
  -1   8   5       24.28       30.28     18.48 o 
  -9   9   5       17.61       34.97     19.65 o 
  -8   9   5      140.32      154.66     32.63 o 
  -7   9   5       34.95       52.00     21.99 o 
  -6   9   5       85.66      104.55     28.21 o 
  -5   9   5       16.54       11.72     15.95 o 
  -4   9   5       28.44       27.58     19.38 o 
  -3   9   5      103.75      105.99     28.93 o 
  -2   9   5      203.03      253.34     37.67 o 
  -1   9   5      106.71      128.61     29.47 o 
  -1 -12   6        0.81       31.00     18.48 o 
   0 -12   6       82.79       88.05     24.96 o 
   1 -12   6        0.14       -6.04     12.08 o 
   2 -12   6       16.39        9.19     16.58 o 
   3 -12   6       30.90       18.48     19.02 o 
   4 -12   6      184.59      212.52     36.14 o 
   5 -12   6        2.64        9.91     17.48 o 
   6 -12   6      168.26      173.40     33.44 o 
  -4 -11   6        0.04       22.71     15.86 o 
  -3 -11   6        1.84       13.88     12.89 o 
  -2 -11   6      264.27      335.45     40.29 o 
  -1 -11   6       71.04       42.54     20.82 o 
   0 -11   6        7.67        1.35     12.80 o 
   1 -11   6       28.43       40.02     20.10 o 
   2 -11   6      269.58      321.39     38.66 o 
   3 -11   6       64.06       49.39     21.45 o 
   4 -11   6       30.88       33.62     19.20 o 
   5 -11   6      523.09      588.43     49.21 o 
   6 -11   6       30.66       21.81     17.21 o 
   7 -11   6        9.14       -0.27     17.12 o 
   8 -11   6        2.10        0.36     16.22 o 
  -4 -10   6       45.83       51.46     22.17 o 
  -3 -10   6        0.52        1.80     14.15 o 
  -2 -10   6       13.76       10.27     16.22 o 
  -1 -10   6        0.27       -2.88     12.89 o 
   0 -10   6     1315.77     1357.12     69.76 o 
   1 -10   6      163.82      197.02     30.73 o 
   2 -10   6      759.27      728.22     51.46 o 
   3 -10   6      148.14      149.25     27.76 o 
   4 -10   6      210.75      202.33     30.91 o 
   5 -10   6       33.35       27.99     12.25 o 
   6 -10   6      209.85      197.47     31.99 o 
   7 -10   6       14.50       17.48     19.56 o 
   8 -10   6       71.85       69.13     24.96 o 
  -6  -9   6        4.26       12.98     17.12 o 
  -5  -9   6        8.34        4.74     11.49 o 
  -4  -9   6       31.30       47.96     14.67 o 
  -3  -9   6       30.25       30.10     12.34 o 
  -2  -9   6       29.38       11.63     13.70 o 
  -1  -9   6       19.69       21.81     14.51 o 
   0  -9   6        6.02        2.07     12.44 o 
   1  -9   6       53.16       41.64     17.03 o 
   2  -9   6      124.94      113.47     24.15 o 
   3  -9   6       14.00       11.27     13.70 o 
   4  -9   6       42.87       31.84     11.64 o 
   5  -9   6      376.16      362.21     25.08 o 
   6  -9   6       29.73       26.41     19.02 o 
   7  -9   6       88.88       99.86     27.13 o 
   8  -9   6      113.05       85.80     26.86 o 
   9  -9   6      109.13      105.18     29.83 o 
  -7  -8   6        4.39       10.09     18.75 o 
  -6  -8   6      100.67       77.06     25.78 o 
  -5  -8   6        2.12        6.43     10.74 o 
  -4  -8   6      246.59      242.80     23.97 o 
  -3  -8   6       16.07       11.59     10.08 o 
  -2  -8   6      305.72      300.74     23.16 o 
  -1  -8   6      324.77      332.39     21.92 o 
   0  -8   6     1242.52     1171.01     57.14 o 
   1  -8   6       12.65        1.53     11.09 o 
   2  -8   6        0.23        6.22     11.00 o 
   3  -8   6        5.80        5.97      8.40 o 
   4  -8   6      166.69      169.83     17.68 o 
   5  -8   6      135.95      138.23     16.78 o 
   6  -8   6      493.47      492.99     42.72 o 
   7  -8   6      175.14      166.01     30.91 o 
   8  -8   6        1.04       -0.90     15.68 o 
   9  -8   6        0.07       11.54     18.39 o 
  -8  -7   6       66.27       74.44     26.14 o 
  -7  -7   6       27.95       28.66     18.75 o 
  -6  -7   6      111.52      137.74     19.62 o 
  -5  -7   6       86.03      109.23     17.24 o 
  -4  -7   6       29.47       30.55     16.04 o 
  -3  -7   6       55.87       53.44     12.82 o 
  -2  -7   6      134.24      136.98     15.93 o 
  -1  -7   6      221.33      190.66     16.64 o 
   0  -7   6       21.94       16.22     12.17 o 
   1  -7   6      339.48      302.61     17.86 o 
   2  -7   6      259.83      243.93     17.27 o 
   3  -7   6       59.77       63.97     11.79 o 
   4  -7   6       11.07        5.13      7.73 o 
   5  -7   6     1042.36     1018.33     54.17 o 
   6  -7   6      882.32      833.21     52.72 o 
   7  -7   6        9.25        3.79     15.14 o 
   8  -7   6       15.42       23.16     19.02 o 
   9  -7   6        1.26       -4.42     14.51 o 
  -9  -6   6        8.03       -1.98     14.78 o 
  -8  -6   6       42.70       60.56     24.24 o 
  -7  -6   6       18.02        5.59     15.23 o 
  -6  -6   6       16.33       42.55     13.29 o 
  -5  -6   6      254.78      259.16     21.18 o 
  -4  -6   6      595.50      579.31     49.79 o 
  -3  -6   6        7.38        5.37      8.25 o 
  -2  -6   6      160.29      174.25     16.10 o 
  -1  -6   6      187.10      166.13     14.45 o 
   0  -6   6       39.01       32.44      7.58 o 
   1  -6   6        0.24        1.99      6.01 o 
   2  -6   6       11.17        6.30      6.53 o 
   3  -6   6        0.84       -1.98      5.98 o 
   4  -6   6      658.37      672.45     20.96 o 
   5  -6   6     1185.63     1112.51     55.34 o 
   6  -6   6       79.42       68.23     21.18 o 
   7  -6   6      364.77      354.28     37.13 o 
   8  -6   6       52.91       60.56     22.98 o 
   9  -6   6       36.75       24.69     19.38 o 
  -9  -5   6       70.35       72.55     25.05 o 
  -8  -5   6       17.58       22.17     17.57 o 
  -7  -5   6      128.65      144.62     14.71 o 
  -6  -5   6       28.50       20.66      8.66 o 
  -5  -5   6      950.24      905.55     64.62 o 
  -4  -5   6      142.43      144.28     15.89 o 
  -3  -5   6       33.76       33.06      9.46 o 
  -2  -5   6       80.35       84.76     11.66 o 
  -1  -5   6      391.89      364.75     18.25 o 
   0  -5   6       27.46       14.06      9.28 o 
   1  -5   6      415.02      390.52     26.95 o 
   2  -5   6      127.20      130.68     16.94 o 
   3  -5   6      271.94      261.71     15.26 o 
   4  -5   6        4.05        0.53      5.48 o 
   5  -5   6      351.04      319.50     27.22 o 
   6  -5   6      463.53      465.86     28.57 o 
   7  -5   6       14.64       15.77     14.51 o 
   8  -5   6      125.05      116.71     28.03 o 
   9  -5   6        0.67       -1.53     14.60 o 
 -10  -4   6      177.76      202.15     35.78 o 
  -9  -4   6        4.41        0.72     12.71 o 
  -8  -4   6      173.12      127.44     27.49 o 
  -7  -4   6      463.65      402.43     20.24 o 
  -6  -4   6      972.90      933.75     28.27 o 
  -5  -4   6       63.15       61.73      9.74 o 
  -4  -4   6      207.25      223.95     17.05 o 
  -3  -4   6      141.02      154.54     13.96 o 
  -2  -4   6      397.90      405.87     29.83 o 
  -1  -4   6      383.08      365.37     26.68 o 
   0  -4   6     1213.60     1238.24     44.79 o 
   1  -4   6      450.89      435.76     26.59 o 
   2  -4   6       25.45       30.37     10.36 o 
   3  -4   6      283.45      299.79     15.63 o 
   4  -4   6        1.00        1.17      8.56 o 
   5  -4   6       53.98       45.69     15.95 o 
   6  -4   6       16.10       21.18     14.96 o 
   7  -4   6      146.58      171.24     27.22 o 
   8  -4   6        5.32        3.72     10.23 o 
   9  -4   6        0.04        3.70     16.58 o 
 -10  -3   6       15.80       24.51     17.03 o 
  -9  -3   6      270.00      260.28     36.14 o 
  -8  -3   6        2.55        1.71     13.25 o 
  -7  -3   6      139.09      121.26     16.08 o 
  -6  -3   6      343.92      348.01     17.38 o 
  -5  -3   6     2903.56     2823.57     44.50 o 
  -4  -3   6       28.74       31.62      6.99 o 
  -3  -3   6       57.78       47.10      7.68 o 
  -2  -3   6       58.97       51.37      9.43 o 
   1  -3   6      327.53      310.45     15.74 o 
   2  -3   6     6881.59     7173.53     58.85 o 
   3  -3   6        0.20       -1.24      3.67 o 
   4  -3   6       12.26       12.53     10.91 o 
   5  -3   6       18.12       18.21     12.80 o 
   6  -3   6     1029.37     1096.56     55.61 o 
   7  -3   6        0.05       -3.97     12.98 o 
   8  -3   6      441.03      471.09     43.17 o 
   9  -3   6       22.84       20.55     17.75 o 
 -11  -2   6       88.20       96.98     26.86 o 
 -10  -2   6      123.75      106.26     27.22 o 
  -9  -2   6        0.17       -6.31     11.00 o 
  -8  -2   6       60.79       60.72     14.06 o 
  -7  -2   6        0.19       -0.67      7.80 o 
  -6  -2   6      549.16      549.73     25.50 o 
  -5  -2   6       69.04       65.13     10.89 o 
  -4  -2   6      516.09      481.71     21.41 o 
  -3  -2   6      511.77      477.67     21.97 o 
  -2  -2   6      290.80      322.85     17.05 o 
  -1  -2   6      167.61      202.29     23.88 o 
   0  -2   6      973.23      969.00     25.94 o 
   1  -2   6      288.56      302.91     21.45 o 
   2  -2   6       60.77       72.26      8.99 o 
   3  -2   6      514.75      511.37     33.17 o 
   4  -2   6       62.27       60.93     17.21 o 
   5  -2   6      242.34      248.93     27.85 o 
   6  -2   6       25.32       40.38     18.21 o 
   7  -2   6       32.88       48.49     20.19 o 
   8  -2   6       28.78       24.33     18.03 o 
   9  -2   6       33.76       45.15     21.54 o 
 -12  -1   6        3.58       -5.59     14.60 o 
 -11  -1   6      317.63      365.64     41.55 o 
 -10  -1   6       29.99       20.91     17.12 o 
  -9  -1   6      702.66      726.78     49.75 o 
  -8  -1   6      605.38      622.83     29.13 o 
  -7  -1   6       66.47       56.79     11.89 o 
  -6  -1   6      280.26      283.96     18.11 o 
  -5  -1   6      385.09      359.61     19.59 o 
  -4  -1   6       74.56       59.42     10.16 o 
  -3  -1   6      475.03      447.11     28.21 o 
  -2  -1   6        7.32        7.03      9.91 o 
  -1  -1   6      756.18      761.20     33.62 o 
   0  -1   6     1471.24     1500.33     44.61 o 
   1  -1   6        3.18        1.93      5.32 o 
   2  -1   6     1615.69     1592.98     40.60 o 
   3  -1   6        9.69       16.31     10.54 o 
   4  -1   6        2.81        0.72     11.45 o 
   5  -1   6      110.18      131.31     24.87 o 
   6  -1   6      584.29      544.99     44.25 o 
   7  -1   6       61.97       68.68     23.52 o 
   8  -1   6      130.70      140.78     31.54 o 
   9  -1   6        0.07        2.25     15.86 o 
 -12   0   6       39.19       43.89     20.01 o 
 -11   0   6       30.96       52.00     21.36 o 
 -10   0   6      641.41      676.58     49.75 o 
  -9   0   6      138.51      134.47     25.60 o 
  -8   0   6      111.11      105.36     14.96 o 
  -7   0   6      911.50      922.45     25.71 o 
  -6   0   6      948.04      914.07     24.47 o 
  -5   0   6      556.72      522.74     22.40 o 
  -4   0   6      138.27      131.94     18.03 o 
  -3   0   6      910.34      921.81     39.75 o 
  -2   0   6        0.12        7.03     10.00 o 
  -1   0   6       79.40       89.40     15.05 o 
   0   0   6      308.41      276.96     21.00 o 
   1   0   6     1235.58     1197.24     54.71 o 
   2   0   6       51.35       61.91      9.22 o 
   3   0   6       26.83       43.08     15.59 o 
   4   0   6       35.79       34.70     16.58 o 
   5   0   6       12.69       18.39     14.42 o 
   6   0   6       61.70       78.77     23.97 o 
   7   0   6      130.01      112.75     28.21 o 
   8   0   6      115.94      147.54     32.36 o 
 -11   1   6       97.01      132.39     28.84 o 
 -10   1   6        3.99        4.06     13.43 o 
  -9   1   6      353.51      414.87     25.08 o 
  -8   1   6      666.35      639.99     23.31 o 
  -7   1   6        3.78        6.39      6.56 o 
  -6   1   6      347.94      334.33     15.92 o 
  -5   1   6     1023.88     1073.40     46.60 o 
  -4   1   6      104.83      105.81     17.57 o 
  -3   1   6      121.77      131.85     18.84 o 
  -2   1   6     1493.61     1358.02     47.86 o 
  -1   1   6       71.52       89.22     15.32 o 
   0   1   6       37.11       34.33      7.87 o 
   1   1   6       14.74       13.20      6.67 o 
   2   1   6     1450.58     1410.65     57.86 o 
   3   1   6        1.97        2.07     10.54 o 
   4   1   6        5.26       -1.35     12.35 o 
   5   1   6       17.69        9.37     14.87 o 
   6   1   6       83.06       83.82     26.05 o 
   7   1   6      156.28      158.71     32.81 o 
 -10   2   6      914.29      905.49     53.62 o 
  -9   2   6      296.91      312.44     18.18 o 
  -8   2   6      410.37      391.82     23.78 o 
  -7   2   6       18.42       17.40      7.57 o 
  -6   2   6       14.32        8.74     10.27 o 
  -5   2   6     1535.85     1312.14     52.99 o 
  -4   2   6      106.34       92.74     17.21 o 
  -3   2   6      801.90      752.28     38.57 o 
  -2   2   6      328.93      286.24     24.87 o 
  -1   2   6        7.86        3.43      5.70 o 
   0   2   6      129.20      141.90     13.57 o 
   1   2   6     1412.86     1348.65     35.86 o 
   2   2   6        4.29       10.36     11.54 o 
   3   2   6      286.94      313.37     32.54 o 
   4   2   6       28.81       29.56     17.57 o 
   5   2   6       74.17       82.19     24.96 o 
   6   2   6      135.21      125.55     30.46 o 
   7   2   6       22.93       31.81     18.75 o 
 -11   3   6      150.53      137.35     30.10 o 
 -10   3   6      310.53      336.98     37.76 o 
  -9   3   6       11.59       16.83     10.91 o 
  -8   3   6      240.90      215.69     23.25 o 
  -7   3   6        5.24        1.33      8.28 o 
  -6   3   6        2.63        4.15     10.36 o 
  -5   3   6       80.37       84.09     18.75 o 
  -4   3   6     1585.69     1521.87     58.49 o 
  -3   3   6      275.05      254.70     26.05 o 
  -2   3   6     1214.03     1195.54     40.06 o 
  -1   3   6       41.12       29.48      9.13 o 
   0   3   6      393.86      356.98     20.87 o 
   1   3   6      219.57      220.51     17.58 o 
   2   3   6      437.37      425.84     37.13 o 
   3   3   6        9.11        4.42     13.70 o 
   4   3   6       48.01       53.99     21.90 o 
   5   3   6        2.94       11.63     17.66 o 
   6   3   6       97.81       93.64     27.58 o 
 -11   4   6       25.65       36.59     21.63 o 
 -10   4   6       21.65       22.22     11.58 o 
  -9   4   6       59.14       70.39     15.01 o 
  -8   4   6        1.07       -3.34      8.27 o 
  -7   4   6       72.68       52.99     18.39 o 
  -6   4   6       46.77       52.54     17.12 o 
  -5   4   6     1217.49     1158.21     54.98 o 
  -4   4   6      405.50      386.91     33.98 o 
  -3   4   6     3079.98     3259.23     58.07 o 
  -2   4   6      217.90      212.36     19.56 o 
  -1   4   6      192.62      182.90     16.71 o 
   0   4   6       25.78       25.85     10.16 o 
   1   4   6      169.73      165.92     26.05 o 
   2   4   6      120.85      134.74     26.41 o 
   3   4   6      596.06      562.48     46.05 o 
   4   4   6       85.46       87.51     27.49 o 
   5   4   6       41.33       21.81     19.38 o 
 -12   5   6        3.79        8.56     16.85 o 
 -11   5   6       34.19       24.15     20.01 o 
 -10   5   6       80.26       94.62     18.32 o 
  -9   5   6      196.75      166.79     20.96 o 
  -8   5   6      230.49      221.94     22.59 o 
  -7   5   6        0.00       -2.07     11.18 o 
  -6   5   6      204.05      164.75     27.31 o 
  -5   5   6        2.70        3.97     13.52 o 
  -4   5   6     1029.87     1009.68     54.17 o 
  -3   5   6       20.89       20.64     15.32 o 
  -2   5   6        0.39        1.03      7.84 o 
  -1   5   6      215.84      216.84     19.00 o 
   0   5   6      187.82      155.35     17.61 o 
   1   5   6       11.65       17.30     15.05 o 
   2   5   6      215.15      213.24     31.90 o 
   3   5   6      147.79      155.74     31.36 o 
   4   5   6        0.14       16.94     17.94 o 
 -11   6   6       55.70       74.17     27.58 o 
 -10   6   6       65.99       77.64     17.93 o 
  -9   6   6      615.56      571.20     33.68 o 
  -8   6   6       74.47       72.73     23.16 o 
  -7   6   6      175.09      188.63     30.46 o 
  -6   6   6      150.37      126.27     26.14 o 
  -5   6   6      123.73      121.67     25.78 o 
  -4   6   6      208.04      207.02     29.83 o 
  -3   6   6      414.86      394.93     36.77 o 
  -2   6   6      168.59      135.91     25.69 o 
  -1   6   6       12.97       16.31     14.15 o 
   0   6   6      202.33      189.42     20.00 o 
   1   6   6      139.03      179.53     30.55 o 
   2   6   6      121.54      148.26     31.36 o 
   3   6   6        3.40        5.86     17.94 o 
 -11   7   6        5.35       18.12     16.67 o 
 -10   7   6      268.19      301.83     40.65 o 
  -9   7   6       32.03       32.08     19.29 o 
  -8   7   6      103.94      104.55     27.76 o 
  -7   7   6       78.07       74.89     22.98 o 
  -6   7   6       20.09       34.52     18.30 o 
  -5   7   6       22.54       26.68     17.66 o 
  -4   7   6      428.11      439.81     41.82 o 
  -3   7   6      241.87      224.77     32.81 o 
  -2   7   6      208.90      205.85     31.36 o 
 -10   8   6       41.23       44.34     23.16 o 
  -9   8   6      101.10      147.18     32.08 o 
  -8   8   6       46.51       56.87     22.80 o 
  -7   8   6      183.85      206.12     34.61 o 
  -6   8   6        8.63       15.68     16.85 o 
  -5   8   6       49.31       46.69     20.73 o 
  -4   8   6       63.27       85.26     24.51 o 
  -3   8   6      227.21      248.93     35.69 o 
  -2   8   6      142.62      160.87     31.27 o 
  -1   8   6        4.14       13.52     16.85 o 
  -7   9   6       25.02       32.72     19.83 o 
  -6   9   6        2.51        2.79     12.71 o 
  -5   9   6        5.24       28.03     17.57 o 
  -4   9   6      215.80      283.36     40.20 o 
  -3   9   6      201.02      211.62     35.60 o 
  -2   9   6       13.72       38.57     18.03 o 
  -1 -12   7      103.14       96.43     27.04 o 
   0 -12   7      105.45      141.50     30.46 o 
   1 -12   7       48.47       36.86     19.92 o 
   2 -12   7      183.26      185.84     34.52 o 
   3 -12   7       13.21       12.08     17.39 o 
   4 -12   7       43.74       72.82     23.88 o 
   5 -12   7        9.31       19.74     18.03 o 
  -4 -11   7        5.01        7.03     14.69 o 
  -3 -11   7       37.53       39.93     19.65 o 
  -2 -11   7        2.73       11.45     16.13 o 
  -1 -11   7       50.85       91.03     26.05 o 
   0 -11   7      374.46      396.73     42.27 o 
   1 -11   7      269.50      292.28     38.93 o 
   2 -11   7      155.04      133.75     29.20 o 
   3 -11   7      221.74      240.64     35.51 o 
   4 -11   7       70.58       56.87     22.53 o 
   5 -11   7       12.72       31.45     19.02 o 
   7 -11   7       77.20       88.95     28.03 o 
   8 -11   7       25.10        9.28     21.09 o 
  -5 -10   7       70.43      104.37     27.22 o 
  -4 -10   7       10.57        2.07     14.06 o 
  -3 -10   7       25.80       53.26     21.72 o 
  -2 -10   7      125.50      124.10     28.48 o 
  -1 -10   7      165.91      121.04     27.85 o 
   0 -10   7      223.20      247.13     34.07 o 
   1 -10   7      744.06      720.47     51.28 o 
   2 -10   7       34.04       37.40     18.75 o 
   3 -10   7       57.27       58.76     20.46 o 
   4 -10   7      298.51      301.38     34.52 o 
   5 -10   7      111.14      140.01     19.30 o 
   6 -10   7       84.31      111.58     27.58 o 
   7 -10   7       18.25       23.79     20.01 o 
   8 -10   7      183.33      176.29     34.61 o 
  -6  -9   7       67.03       72.55     26.77 o 
  -5  -9   7       51.04       80.77     18.11 o 
  -4  -9   7       20.55       22.40     12.33 o 
  -3  -9   7       77.76       75.90     16.14 o 
  -2  -9   7      529.91      486.77     42.72 o 
  -1  -9   7      295.33      287.50     32.72 o 
   0  -9   7       27.42       30.01     17.39 o 
   1  -9   7      131.68      144.92     25.96 o 
   2  -9   7        0.86        1.44     12.62 o 
   3  -9   7      109.55      102.29     22.98 o 
   4  -9   7       46.66       34.78     11.90 o 
   5  -9   7      216.75      225.07     21.54 o 
   6  -9   7        7.66       25.96     18.75 o 
   7  -9   7       61.57       54.71     23.70 o 
   8  -9   7       83.88       63.54     24.60 o 
  -7  -8   7       42.87       43.71     21.54 o 
  -6  -8   7      194.53      265.62     45.02 o 
  -5  -8   7        6.25        3.12     10.27 o 
  -4  -8   7       25.57       21.70     11.57 o 
  -3  -8   7       97.95      105.56     16.75 o 
  -2  -8   7      370.77      371.48     24.41 o 
  -1  -8   7       44.40       46.60     12.04 o 
   0  -8   7       61.31       46.69     18.03 o 
   1  -8   7        9.96       12.26     13.07 o 
   2  -8   7       55.00       54.44     18.03 o 
   3  -8   7       68.47       78.15     13.67 o 
   4  -8   7       13.69       12.94      9.65 o 
   5  -8   7      231.54      230.18     31.09 o 
   6  -8   7      621.06      575.63     46.69 o 
   7  -8   7      219.25      167.36     32.36 o 
   8  -8   7        1.14        2.43     15.14 o 
   9  -8   7        3.67       14.24     19.20 o 
  -8  -7   7       51.74       57.32     23.34 o 
  -7  -7   7      124.43      155.92     32.45 o 
  -6  -7   7        0.95        2.49     10.61 o 
  -5  -7   7      208.49      261.34     23.40 o 
  -4  -7   7       22.27       17.13     11.04 o 
  -3  -7   7        3.50        0.59      8.92 o 
  -2  -7   7       51.94       51.63     12.53 o 
  -1  -7   7      110.66      111.40     21.63 o 
   0  -7   7       46.56       46.41     16.58 o 
   1  -7   7     1964.07     2010.17     69.85 o 
   2  -7   7       16.55       14.73      8.82 o 
   3  -7   7       32.79       26.18     10.20 o 
   4  -7   7       19.55       22.02      9.78 o 
   5  -7   7      175.59      171.33     27.22 o 
   6  -7   7      251.90      280.83     33.17 o 
   7  -7   7       16.86       14.51     16.40 o 
   8  -7   7       27.36       12.62     17.30 o 
   9  -7   7       38.11       17.48     18.75 o 
  -9  -6   7       31.95       45.69     23.07 o 
  -8  -6   7       17.89        6.40     16.13 o 
  -7  -6   7       12.94        9.09      8.95 o 
  -6  -6   7      199.62      185.75     30.19 o 
  -5  -6   7       11.27        4.69     11.45 o 
  -4  -6   7      107.70      112.06     19.96 o 
  -3  -6   7      225.75      227.33     19.20 o 
  -2  -6   7      104.03       95.88     13.81 o 
  -1  -6   7       18.14        9.37     11.99 o 
   0  -6   7      730.52      706.23     40.83 o 
   1  -6   7      887.56      827.31     27.65 o 
   2  -6   7      249.77      235.19     16.34 o 
   3  -6   7       14.26       14.82      7.08 o 
   4  -6   7       49.39       61.89      9.15 o 
   5  -6   7        2.16        5.86     13.07 o 
   6  -6   7        7.02       15.59     15.50 o 
   7  -6   7       29.16       32.63     16.76 o 
   8  -6   7       18.52       26.32     19.38 o 
   9  -6   7        0.17        0.18     14.33 o 
  -9  -5   7        6.69        9.82     14.06 o 
  -8  -5   7       12.66        6.85     15.59 o 
  -7  -5   7       42.22       47.62     11.01 o 
  -6  -5   7      187.28      170.37     15.49 o 
  -5  -5   7      867.93      824.39     33.94 o 
  -4  -5   7      363.65      388.03     23.32 o 
  -3  -5   7      203.47      227.57     17.84 o 
  -2  -5   7       16.12       10.95      7.13 o 
  -1  -5   7     2446.54     2497.39     71.56 o 
   0  -5   7      736.13      718.84     38.30 o 
   1  -5   7      338.38      312.74     25.60 o 
   2  -5   7      790.83      810.86     38.21 o 
   3  -5   7        5.81       16.19      7.08 o 
   4  -5   7      452.41      436.93     32.08 o 
   5  -5   7     1544.55     1534.48     60.29 o 
   6  -5   7       15.23       31.72     16.49 o 
   8  -5   7      202.34      164.03     31.99 o 
   9  -5   7        0.26        1.26     14.96 o 
 -10  -4   7       91.66      111.04     29.11 o 
  -9  -4   7       10.24        3.24     14.51 o 
  -8  -4   7      110.43       90.49     24.78 o 
  -7  -4   7      121.45      118.37     13.93 o 
  -6  -4   7       62.11       72.10     11.45 o 
  -5  -4   7     1704.89     1651.55     36.77 o 
  -4  -4   7      631.29      610.09     21.82 o 
  -3  -4   7        5.14        5.46      5.16 o 
  -2  -4   7       62.38       71.83     15.77 o 
  -1  -4   7      544.00      493.44     31.54 o 
   0  -4   7       58.56       55.34     14.06 o 
   1  -4   7      353.90      331.93     24.78 o 
   3  -4   7      411.13      413.19     15.52 o 
   4  -4   7       33.94       33.26     14.78 o 
   5  -4   7       49.81       74.44     19.47 o 
   6  -4   7      102.09      112.66     23.79 o 
   7  -4   7      332.23      324.90     35.78 o 
   8  -4   7        5.76        8.02     16.31 o 
   9  -4   7       27.32       46.87     21.09 o 
 -10  -3   7       74.42       55.70     22.17 o 
  -9  -3   7       27.80       44.97     19.29 o 
  -8  -3   7       23.54       22.16     12.30 o 
  -7  -3   7      130.57      118.89     16.44 o 
  -6  -3   7      287.60      273.73     20.03 o 
  -5  -3   7      100.21       83.66     10.72 o 
  -4  -3   7      339.93      287.05     37.45 o 
  -3  -3   7       72.16       64.52     10.80 o 
  -2  -3   7      862.95      891.28     28.81 o 
  -1  -3   7     1282.18     1236.32     32.69 o 
   0  -3   7      571.06      585.69     22.40 o 
   1  -3   7        2.06        1.02      5.29 o 
   2  -3   7      699.66      684.36     19.11 o 
   3  -3   7       28.70       28.84     12.35 o 
   4  -3   7      326.72      299.85     29.65 o 
   5  -3   7       33.80       40.65     17.21 o 
   6  -3   7      582.54      563.20     43.80 o 
   7  -3   7      182.46      202.33     32.27 o 
   8  -3   7       37.47       45.78     21.81 o 
   9  -3   7       15.50       12.26     15.95 o 
 -11  -2   7       17.40       23.97     16.40 o 
 -10  -2   7      604.55      674.32     53.17 o 
  -9  -2   7        0.05       -4.15     12.17 o 
  -8  -2   7        1.44        8.99      9.12 o 
  -7  -2   7        0.33       -1.27      7.27 o 
  -6  -2   7       42.19       36.78     10.74 o 
  -5  -2   7        0.07       -0.23      6.48 o 
  -4  -2   7      433.19      393.18     20.70 o 
  -3  -2   7        6.53       14.60     10.72 o 
  -2  -2   7       26.54       17.48     11.36 o 
  -1  -2   7     1796.44     1812.97     54.62 o 
   0  -2   7        0.22        3.97      8.56 o 
   1  -2   7      180.06      175.29     18.21 o 
   2  -2   7      348.08      350.28     17.69 o 
   3  -2   7       27.69       30.46     13.43 o 
   4  -2   7       80.60       73.45     20.01 o 
   5  -2   7      363.56      355.19     35.24 o 
   6  -2   7       15.28       20.37     15.86 o 
   7  -2   7       27.79       37.67     20.46 o 
   8  -2   7      135.65      124.82     30.55 o 
 -12  -1   7        7.14       -1.71     14.87 o 
 -11  -1   7       71.96       83.82     25.51 o 
 -10  -1   7        0.67       -6.40     12.62 o 
  -9  -1   7        6.12        2.32      9.40 o 
  -8  -1   7       77.22       88.77     15.14 o 
  -7  -1   7      379.05      344.39     22.40 o 
  -6  -1   7        8.22       -0.54      7.47 o 
  -5  -1   7     1033.61      954.89     56.28 o 
  -4  -1   7      680.02      677.03     37.49 o 
  -3  -1   7     2932.70     3218.58     77.69 o 
  -2  -1   7      712.33      767.24     37.67 o 
  -1  -1   7       10.38       10.72      9.55 o 
   0  -1   7       12.03        9.19      8.56 o 
   1  -1   7        0.06        1.48      5.15 o 
   2  -1   7      305.37      303.65     16.94 o 
   3  -1   7       43.36       39.84     16.31 o 
   4  -1   7        2.50       -0.90     11.54 o 
   5  -1   7      355.64      329.14     35.69 o 
   6  -1   7      644.83      626.01     49.93 o 
   7  -1   7       84.97       88.68     27.67 o 
   8  -1   7        0.02      -12.44     12.44 o 
 -12   0   7        4.73        5.68     14.51 o 
 -11   0   7        5.15        3.79     14.51 o 
 -10   0   7      204.48      224.68     33.26 o 
  -9   0   7       12.13       20.67     10.59 o 
  -8   0   7        8.53       -0.89      8.09 o 
  -7   0   7      314.41      284.14     20.03 o 
  -6   0   7      721.87      728.33     29.42 o 
  -5   0   7      284.19      280.83     26.95 o 
  -4   0   7       96.77      104.19     18.48 o 
  -3   0   7      253.78      238.65     23.70 o 
  -2   0   7      111.26      124.55     18.39 o 
  -1   0   7       86.06       61.20     13.97 o 
   0   0   7       37.21       41.78      8.89 o 
   1   0   7      866.62      861.04     28.11 o 
   2   0   7      144.02      139.24     22.53 o 
   3   0   7      330.44      331.57     32.17 o 
   4   0   7       30.22       22.89     16.40 o 
   5   0   7       59.75       52.99     20.91 o 
   6   0   7        8.23       11.18     17.30 o 
   7   0   7        1.32       -6.76     14.42 o 
 -10   1   7       27.08       43.53     20.01 o 
  -9   1   7      380.50      392.84     25.32 o 
  -8   1   7      115.60      107.20     12.62 o 
  -7   1   7       74.31       78.60     13.44 o 
  -6   1   7       44.55       38.30     15.77 o 
  -5   1   7       87.04       91.03     19.11 o 
  -4   1   7      909.00      740.92     40.29 o 
  -3   1   7      602.09      582.93     35.69 o 
  -2   1   7       10.84       22.44     11.81 o 
  -1   1   7      703.96      731.82     37.40 o 
   0   1   7       23.33       15.35      9.78 o 
   1   1   7     1161.29     1192.06     34.50 o 
   2   1   7      220.40      195.93     26.77 o 
   3   1   7      226.92      240.46     31.27 o 
   4   1   7        0.02       11.72     14.60 o 
   5   1   7      202.19      212.70     34.25 o 
   6   1   7        6.20       -3.42     12.80 o 
   7   1   7       36.26       34.34     21.09 o 
 -10   2   7      310.08      309.67     33.53 o 
  -9   2   7       36.99       20.94     10.87 o 
  -8   2   7       52.30       53.52     12.96 o 
  -7   2   7      201.16      199.63     27.13 o 
  -6   2   7      268.31      266.41     28.84 o 
  -5   2   7     1041.96     1051.86     51.10 o 
  -4   2   7       35.22       26.86     13.61 o 
  -3   2   7        0.58        0.54     10.00 o 
  -2   2   7        7.40        8.83     10.54 o 
  -1   2   7        0.78        3.09      6.63 o 
   0   2   7       28.82       21.44      8.79 o 
   1   2   7      398.98      397.96     22.24 o 
   2   2   7       72.46       69.49     20.28 o 
   3   2   7      285.68      268.67     33.26 o 
   4   2   7      275.16      240.01     34.61 o 
   5   2   7      276.36      272.09     38.93 o 
   6   2   7        0.14        3.51     15.95 o 
 -10   3   7      290.28      294.30     24.38 o 
  -9   3   7      177.99      158.55     19.47 o 
  -8   3   7        2.25        9.01     13.25 o 
  -7   3   7       10.94        3.61     13.16 o 
  -6   3   7      215.16      184.94     26.86 o 
  -5   3   7      156.42      148.44     23.79 o 
  -4   3   7     1747.20     1804.14     67.95 o 
  -3   3   7      228.00      206.48     25.05 o 
  -2   3   7        0.98       -3.84      6.55 o 
  -1   3   7      140.05      151.86     16.19 o 
   0   3   7        0.61        0.19      7.98 o 
   1   3   7        5.22        1.26     11.27 o 
   2   3   7      211.64      214.77     31.27 o 
   3   3   7      368.52      377.00     38.57 o 
   4   3   7      414.59      414.13     43.80 o 
   5   3   7      338.44      316.88     42.63 o 
 -11   4   7      201.47      213.60     35.42 o 
 -10   4   7      360.53      334.02     26.64 o 
  -9   4   7      106.37       94.54     23.52 o 
  -8   4   7        4.56       -7.84     10.63 o 
  -7   4   7      219.04      243.70     30.28 o 
  -6   4   7      232.57      207.47     29.29 o 
  -5   4   7       69.38       64.71     19.65 o 
  -4   4   7       60.94       50.74     18.21 o 
  -3   4   7       40.38       48.04     11.54 o 
  -2   4   7       98.47       75.33     13.41 o 
  -1   4   7       11.28       12.69      8.92 o 
   0   4   7      262.29      286.79     21.30 o 
   1   4   7       14.77       13.88     14.51 o 
   2   4   7      253.44      259.92     35.42 o 
   3   4   7      211.31      238.83     35.87 o 
   4   4   7        2.81       19.20     19.02 o 
 -12   5   7       69.27       53.62     25.51 o 
 -11   5   7       10.17        7.57     19.56 o 
 -10   5   7      298.40      321.48     38.03 o 
  -9   5   7      108.85      142.04     29.11 o 
  -8   5   7      312.04      283.18     34.43 o 
  -7   5   7      134.74      121.22     25.60 o 
  -6   5   7      418.44      376.64     36.68 o 
  -5   5   7       44.27       42.63     19.83 o 
  -4   5   7      403.17      412.24     38.39 o 
  -3   5   7        4.88       -0.99     12.35 o 
  -2   5   7     1027.53     1018.93     71.42 o 
  -1   5   7        0.43        5.40      8.76 o 
   0   5   7      227.89      244.78     31.90 o 
   1   5   7      146.73      134.20     28.21 o 
   2   5   7       21.35       21.27     19.38 o 
   3   5   7      106.88       88.86     28.30 o 
   4   5   7       22.40       -2.70     18.48 o 
 -11   6   7       25.35       43.89     21.00 o 
 -10   6   7       31.02       28.75     19.02 o 
  -9   6   7      150.90      191.70     33.35 o 
  -8   6   7        0.37       -2.34     12.08 o 
  -7   6   7        0.00       10.09     14.33 o 
  -6   6   7        0.86       -1.80     12.44 o 
  -5   6   7       34.45       44.70     19.83 o 
  -4   6   7      177.89      146.27     28.30 o 
  -3   6   7      618.81      672.79     49.39 o 
  -2   6   7        4.02        5.59     12.53 o 
  -1   6   7       74.97       74.08     21.72 o 
   1   6   7       23.51       21.36     18.84 o 
   2   6   7      163.94      220.36     37.49 o 
   3   6   7        6.51        8.38     18.93 o 
 -10   7   7      197.90      221.53     37.58 o 
  -9   7   7        3.11        7.39     15.23 o 
  -8   7   7      105.06      131.58     29.83 o 
  -7   7   7        6.39        5.32     13.97 o 
  -6   7   7      113.71      106.80     27.94 o 
  -5   7   7       71.51       97.97     27.13 o 
  -4   7   7      133.26      143.84     28.93 o 
  -3   7   7      311.75      306.88     37.31 o 
  -2   7   7       10.43        6.13     15.77 o 
  -1   7   7        1.26        5.59     15.14 o 
  -8   8   7      161.46      204.95     36.14 o 
  -7   8   7        1.18        1.53     12.98 o 
  -6   8   7       22.64       23.25     17.66 o 
  -5   8   7       38.05       30.46     18.57 o 
  -4   8   7      167.91      246.31     38.12 o 
  -3   8   7       46.66       41.73     20.46 o 
  -2   8   7       24.29       11.99     16.31 o 
   0 -12   8       33.07       41.46     19.29 o 
   1 -12   8        9.18       12.08     17.48 o 
   2 -12   8      167.37      173.49     34.43 o 
   3 -12   8      126.36      141.50     31.63 o 
   4 -12   8      790.18      874.49     62.28 o 
   5 -12   8       56.61       65.79     23.97 o 
  -3 -11   8        5.04       17.84     14.87 o 
  -2 -11   8        0.15       12.26     14.33 o 
  -1 -11   8       55.52       76.88     24.96 o 
   0 -11   8       12.22       10.45     16.13 o 
   1 -11   8       31.99       53.72     22.89 o 
   2 -11   8        7.76        3.51     14.33 o 
   3 -11   8      129.52      124.10     29.02 o 
   4 -11   8      139.87      163.22     31.00 o 
   5 -11   8       97.20      114.64     27.40 o 
   7 -11   8        5.11       11.00     17.75 o 
  -5 -10   8       21.64       24.13     13.46 o 
  -4 -10   8       18.12       17.12     18.12 o 
  -3 -10   8        0.64       -0.09     12.98 o 
  -2 -10   8      503.60      496.05     45.87 o 
  -1 -10   8       17.53        6.31     13.97 o 
   0 -10   8        4.79        5.14     15.14 o 
   1 -10   8       41.19       45.78     19.74 o 
   2 -10   8       66.05       54.08     20.91 o 
   3 -10   8      169.77      174.21     30.01 o 
   4 -10   8       94.82       87.78     23.88 o 
   6 -10   8        7.83        2.97     16.40 o 
   7 -10   8        2.74       -3.24     16.22 o 
   8 -10   8      117.87       79.76     29.20 o 
  -6  -9   8      133.74      150.86     22.77 o 
  -5  -9   8       43.76       60.52     16.75 o 
  -4  -9   8        8.29       11.46     11.81 o 
  -3  -9   8        0.27        1.53     10.16 o 
  -2  -9   8       88.18       80.42     15.85 o 
  -1  -9   8      829.70      764.45     51.82 o 
   0  -9   8       20.15       37.58     18.30 o 
   1  -9   8       24.70       47.95     19.29 o 
   2  -9   8       29.80       33.44     17.12 o 
   3  -9   8       78.96       99.50     23.25 o 
   4  -9   8      209.28      227.58     26.23 o 
   5  -9   8      277.94      276.69     34.52 o 
   6  -9   8       55.46       52.90     22.53 o 
   7  -9   8      287.84      243.25     37.94 o 
   8  -9   8      136.62      105.18     30.64 o 
  -7  -8   8        3.02       -0.63     15.14 o 
  -6  -8   8      313.87      368.68     29.15 o 
  -5  -8   8        7.94       11.17     14.28 o 
  -4  -8   8      152.87      125.23     20.73 o 
  -3  -8   8        0.49        5.79      9.24 o 
  -2  -8   8      573.67      598.67     30.69 o 
  -1  -8   8        0.13       -4.78     12.26 o 
   0  -8   8        2.61        1.17     11.72 o 
   1  -8   8        0.12        3.79     12.44 o 
   2  -8   8      167.72      137.08     23.61 o 
   3  -8   8       17.81       27.14     11.34 o 
   4  -8   8        0.99        5.52      9.51 o 
   5  -8   8      411.62      403.76     38.93 o 
   6  -8   8        0.71        6.04     16.04 o 
   7  -8   8      153.74      116.80     28.93 o 
   8  -8   8        3.47       -6.40     13.97 o 
  -8  -7   8        7.57       17.39     18.48 o 
  -7  -7   8      264.07      297.25     21.69 o 
  -6  -7   8       27.34       18.39     16.13 o 
  -5  -7   8        8.54        8.50     10.90 o 
  -4  -7   8       25.31       27.10     11.57 o 
  -3  -7   8       61.42       64.17     14.60 o 
  -2  -7   8      126.17      151.90     17.50 o 
  -1  -7   8      685.48      767.69     47.50 o 
   0  -7   8      307.69      295.70     30.19 o 
   1  -7   8      165.17      154.66     24.60 o 
   2  -7   8        0.99       -0.96      7.78 o 
   3  -7   8       76.08       79.62     13.60 o 
   4  -7   8      120.69      120.23     23.79 o 
   5  -7   8       44.70       42.27     18.84 o 
   6  -7   8       71.31       84.72     24.24 o 
   7  -7   8      199.74      154.30     31.72 o 
   8  -7   8        3.73        3.61     15.41 o 
  -9  -6   8       18.10       11.63     18.66 o 
  -8  -6   8      107.01      132.39     30.91 o 
  -7  -6   8        3.39        7.22      8.87 o 
  -6  -6   8      971.23      924.70     32.33 o 
  -5  -6   8      360.26      331.39     35.60 o 
  -4  -6   8      116.60       94.04     15.86 o 
  -3  -6   8      110.19      103.57     15.65 o 
  -2  -6   8      145.16      139.97     24.42 o 
  -1  -6   8       15.54       19.83     13.52 o 
   0  -6   8      127.15      115.00     20.55 o 
   1  -6   8      274.50      268.76     27.40 o 
   2  -6   8       38.54       33.62     13.97 o 
   3  -6   8       34.09       35.45      9.97 o 
   4  -6   8       33.67       40.11     15.32 o 
   7  -6   8       98.41       99.59     25.78 o 
   8  -6   8       13.06       24.60     18.39 o 
  -9  -5   8       61.55       81.11     24.33 o 
  -8  -5   8       63.49       69.84     17.53 o 
  -7  -5   8      566.01      590.22     26.22 o 
  -6  -5   8        0.66        1.53      7.30 o 
  -5  -5   8      178.42      180.71     16.00 o 
  -4  -5   8        3.97       -0.41      6.22 o 
  -3  -5   8      479.40      486.23     35.78 o 
  -2  -5   8       64.46       61.47     17.48 o 
  -1  -5   8      394.94      387.90     30.91 o 
   0  -5   8      389.42      338.15     28.84 o 
   1  -5   8      656.12      696.04     38.39 o 
   2  -5   8      106.66      118.97     18.66 o 
   3  -5   8       53.83       55.00     10.74 o 
   4  -5   8     2886.63     2853.57     83.64 o 
   5  -5   8        7.24       11.54     13.88 o 
   6  -5   8      383.85      374.65     36.41 o 
   8  -5   8       19.35       21.81     17.21 o 
 -10  -4   8       27.86       35.69     18.12 o 
  -9  -4   8       43.17       40.65     19.47 o 
  -8  -4   8       57.79       49.36     14.45 o 
  -7  -4   8       81.33       78.88     15.45 o 
  -6  -4   8        0.66        0.31      7.40 o 
  -5  -4   8      151.58      148.90     14.21 o 
  -4  -4   8        1.06        3.63      6.53 o 
  -3  -4   8        1.67        5.63      7.44 o 
  -2  -4   8      128.51      107.03     13.70 o 
  -1  -4   8      400.52      395.42     21.15 o 
   0  -4   8        1.76       -1.36      5.41 o 
   1  -4   8      646.05      648.08     25.04 o 
   2  -4   8       39.53       45.72      9.73 o 
   3  -4   8     1082.37      959.93     48.31 o 
   4  -4   8      589.13      588.16     40.74 o 
   5  -4   8      910.03      846.37     50.65 o 
   6  -4   8       35.28       36.59     18.39 o 
   7  -4   8        4.19       16.22     17.30 o 
   8  -4   8        4.68        3.15     16.94 o 
 -10  -3   8        7.69       14.15     16.67 o 
  -9  -3   8       43.42       43.44     21.00 o 
  -8  -3   8       43.09       34.96     12.52 o 
  -7  -3   8     1142.35     1105.71     40.77 o 
  -6  -3   8      597.16      589.87     29.57 o 
  -5  -3   8      154.67      151.51     17.01 o 
  -4  -3   8       22.76       22.80     13.43 o 
  -3  -3   8        5.57        1.42      7.02 o 
  -2  -3   8      303.09      288.22     18.48 o 
  -1  -3   8      169.09      160.20     14.13 o 
   0  -3   8     1170.44     1170.19     46.50 o 
   1  -3   8      161.71      178.90     20.01 o 
   2  -3   8      142.52      147.15     14.21 o 
   3  -3   8        8.90        4.06     11.18 o 
   4  -3   8      358.50      342.48     32.63 o 
   5  -3   8       63.21       61.29     20.64 o 
   6  -3   8       72.08       87.24     24.69 o 
   7  -3   8        0.42        7.48     16.40 o 
   8  -3   8       14.52       16.31     17.57 o 
 -11  -2   8      101.99      141.41     31.09 o 
 -10  -2   8       91.77      100.49     26.50 o 
  -9  -2   8        3.00        9.94      9.92 o 
  -8  -2   8      337.12      366.76     25.45 o 
  -7  -2   8      454.71      462.33     26.82 o 
  -6  -2   8     1233.50     1232.73     69.04 o 
  -5  -2   8     1789.96     1797.11     63.36 o 
  -4  -2   8      101.26      110.13     19.65 o 
  -3  -2   8        2.76       19.65     11.72 o 
  -2  -2   8        0.29        1.53      8.65 o 
  -1  -2   8      576.57      570.68     33.44 o 
   0  -2   8        1.99        1.80      9.10 o 
   1  -2   8      620.02      635.84     33.17 o 
   2  -2   8       36.34       26.86     13.88 o 
   3  -2   8        0.26        6.22     11.00 o 
   4  -2   8      116.08      121.67     24.78 o 
   5  -2   8       79.52       90.22     24.33 o 
   6  -2   8        1.91       -1.17     13.43 o 
   7  -2   8      167.41      183.05     33.89 o 
   8  -2   8        0.00        2.97     17.21 o 
 -11  -1   8       54.76       83.91     26.05 o 
 -10  -1   8        1.63      -11.72     12.89 o 
  -9  -1   8        1.48        2.31      9.24 o 
  -8  -1   8       90.33       86.68     15.73 o 
  -7  -1   8      311.82      324.87     22.71 o 
  -6  -1   8     1122.55     1126.44     38.05 o 
  -5  -1   8        8.91        5.50     10.82 o 
  -4  -1   8      369.58      335.90     29.65 o 
  -3  -1   8       76.02       88.23     17.57 o 
  -2  -1   8        4.41       -2.97      8.83 o 
  -1  -1   8       20.72       23.61     11.63 o 
   0  -1   8     1624.42     1552.69     52.72 o 
   1  -1   8        0.46       -0.25      6.38 o 
   2  -1   8      221.53      209.99     26.05 o 
   3  -1   8       52.27       36.86     16.76 o 
   4  -1   8      132.93      122.03     25.33 o 
   5  -1   8      102.20       85.26     24.51 o 
   6  -1   8       94.42       86.61     27.04 o 
   7  -1   8       15.61       10.00     16.13 o 
 -12   0   8      104.80      130.95     31.63 o 
 -11   0   8       50.95       80.57     24.78 o 
 -10   0   8       89.79      111.76     27.04 o 
  -9   0   8        1.62       -1.10      8.68 o 
  -8   0   8      352.02      335.05     25.73 o 
  -7   0   8     1126.46     1124.97     39.45 o 
  -6   0   8      113.15      106.26     21.54 o 
  -5   0   8      277.94      227.30     26.68 o 
  -4   0   8       21.64        4.60     11.72 o 
  -3   0   8      111.84      129.87     20.91 o 
  -2   0   8       13.12       16.22     11.54 o 
  -1   0   8      513.53      478.48     32.17 o 
   0   0   8       28.70       27.57     11.54 o 
   1   0   8      949.11      931.88     31.55 o 
   2   0   8      180.02      159.25     25.87 o 
   3   0   8       32.40       14.24     14.51 o 
   4   0   8        0.60       20.10     15.50 o 
   5   0   8      121.46      117.88     28.39 o 
   6   0   8      138.01      127.26     30.73 o 
 -10   1   8       27.88       31.58     12.65 o 
  -9   1   8       63.90       59.08     14.67 o 
  -8   1   8        6.72       10.18     13.07 o 
  -7   1   8       49.89       55.16     18.12 o 
  -6   1   8      744.99      738.31     45.69 o 
  -5   1   8        0.31       -1.98     10.82 o 
  -4   1   8      990.91     1023.83     50.92 o 
  -3   1   8       51.76       63.99     17.75 o 
  -2   1   8      195.67      212.16     24.69 o 
  -1   1   8       47.61       40.21     10.25 o 
   0   1   8     1252.99     1218.17     37.25 o 
   1   1   8      264.66      267.22     30.10 o 
   2   1   8       64.83       59.39     20.19 o 
   3   1   8        0.11       -9.55      9.55 o 
   4   1   8        9.65       11.45     15.86 o 
   5   1   8       46.62       61.29     23.07 o 
   6   1   8       27.72       24.78     18.48 o 
 -10   2   8       41.79       55.61     21.18 o 
  -9   2   8       75.57       66.42     20.73 o 
  -8   2   8      253.88      234.24     31.27 o 
  -7   2   8      362.06      361.86     34.52 o 
  -6   2   8        0.69       -2.34     11.18 o 
  -5   2   8      576.72      551.03     40.74 o 
  -4   2   8       93.32       87.42     21.00 o 
  -3   2   8      118.70      101.21     20.64 o 
  -2   2   8       52.94       49.13     11.18 o 
  -1   2   8     2307.41     2363.58     53.40 o 
   0   2   8      422.82      394.89     26.72 o 
   1   2   8      118.38      150.78     26.32 o 
   2   2   8       65.58       54.98     20.82 o 
   3   2   8       45.37       57.77     22.35 o 
   4   2   8       46.57       52.99     22.17 o 
   5   2   8      341.25      364.20     43.17 o 
 -10   3   8      232.92      314.90     37.76 o 
  -9   3   8       17.07       11.36     14.60 o 
  -8   3   8      170.21      130.14     26.32 o 
  -7   3   8       60.56       48.94     18.57 o 
  -6   3   8       94.41       86.52     22.08 o 
  -5   3   8      201.98      208.37     29.20 o 
  -4   3   8     1852.61     1795.40     71.47 o 
  -3   3   8       15.45       15.47      8.70 o 
  -2   3   8      136.81      121.43     15.77 o 
  -1   3   8      186.39      201.11     19.14 o 
   0   3   8       40.38       35.36     11.79 o 
   1   3   8      320.51      310.84     34.07 o 
   2   3   8       34.47       30.46     17.75 o 
   3   3   8      349.98      341.58     40.38 o 
   4   3   8       21.01       19.11     19.29 o 
 -11   4   8      218.23      277.32     37.58 o 
 -10   4   8       11.14       23.43     17.48 o 
  -9   4   8       92.61       89.13     24.51 o 
  -8   4   8        8.40        7.57     13.97 o 
  -7   4   8     1135.81     1066.91     61.02 o 
  -6   4   8        9.52       14.87     13.34 o 
  -5   4   8      426.40      409.89     38.57 o 
  -4   4   8      103.10      110.41     15.36 o 
  -3   4   8        2.01       -0.66      7.94 o 
  -2   4   8       23.96       33.34     11.41 o 
  -1   4   8        3.12       10.76     10.10 o 
   0   4   8        3.43       15.50     14.96 o 
   1   4   8       81.86       73.90     22.62 o 
   2   4   8        0.88       -2.16     14.78 o 
   3   4   8       55.40       25.24     20.55 o 
 -11   5   8        0.71       -9.46     14.15 o 
 -10   5   8      466.49      576.72     50.56 o 
  -9   5   8        0.31       -0.09     14.60 o 
  -8   5   8        5.96       13.97     16.22 o 
  -7   5   8      140.74      113.56     26.77 o 
  -6   5   8      288.22      314.45     35.60 o 
  -5   5   8      665.26      647.01     49.48 o 
  -4   5   8      415.53      456.40     41.01 o 
  -3   5   8      284.30      267.22     32.36 o 
  -2   5   8       27.29       30.55     17.12 o 
  -1   5   8      135.61      123.37     18.00 o 
   0   5   8      239.93      288.67     35.51 o 
   1   5   8      316.24      345.81     39.84 o 
   2   5   8        5.67        2.61     16.94 o 
   3   5   8       19.16       22.98     22.71 o 
 -11   6   8      179.14      248.75     39.48 o 
 -10   6   8       79.98      130.50     30.64 o 
  -9   6   8      154.19      201.79     34.97 o 
  -8   6   8       10.31       14.87     16.31 o 
  -7   6   8       10.11       11.45     16.22 o 
  -6   6   8       50.49       63.90     23.52 o 
  -5   6   8      375.23      391.24     41.91 o 
  -4   6   8        0.06        9.55     16.13 o 
  -3   6   8        0.01       -8.29     12.44 o 
  -2   6   8      103.54      129.15     27.76 o 
  -9   7   8       22.13       35.96     20.82 o 
  -8   7   8       11.54       11.63     14.78 o 
  -7   7   8       38.03       56.69     21.63 o 
  -6   7   8        6.70        6.31     14.69 o 
  -5   7   8      253.99      319.41     41.73 o 
  -4   7   8       89.91      124.28     29.65 o 
  -3   7   8      201.26      218.56     35.60 o 
  -2   7   8        2.65        0.81     14.96 o 
  -5   8   8       13.37       23.97     16.76 o 
  -4   8   8      251.53      326.44     39.29 o 
  -3   8   8        2.36        8.29     14.51 o 
   1 -12   9       12.21       21.63     18.66 o 
   2 -12   9      132.73      120.05     31.18 o 
   3 -12   9      460.14      443.06     46.87 o 
   4 -12   9      309.13      346.98     42.00 o 
  -2 -11   9       20.31       27.22     16.49 o 
  -1 -11   9       35.38       53.44     20.46 o 
   0 -11   9      337.77      352.93     41.91 o 
   1 -11   9        3.21        6.31     17.12 o 
   2 -11   9       14.13       12.17     17.84 o 
   3 -11   9        3.37        8.20     17.57 o 
   4 -11   9       96.75       96.25     26.95 o 
  -5 -10   9        0.47        5.41     11.06 o 
  -4 -10   9       67.56       95.08     26.95 o 
  -3 -10   9       37.75       37.67     20.19 o 
  -2 -10   9      208.22      247.58     36.68 o 
  -1 -10   9       51.57       50.83     21.45 o 
   0 -10   9        2.14        5.95     14.69 o 
   1 -10   9       80.03       84.18     24.42 o 
   2 -10   9       44.99       46.14     19.65 o 
   3 -10   9        3.43        8.65     15.41 o 
   4 -10   9       65.34       60.20     21.90 o 
   6 -10   9       89.71       90.13     27.49 o 
   7 -10   9        8.69        4.24     16.40 o 
  -6  -9   9        0.30       -9.69      9.90 o 
  -5  -9   9        1.16        4.27     11.87 o 
  -4  -9   9        1.26       -1.16     10.16 o 
  -3  -9   9      133.73      142.95     20.19 o 
  -2  -9   9        0.05        3.97     14.60 o 
  -1  -9   9      189.80      187.10     30.82 o 
   0  -9   9      347.17      376.73     39.39 o 
   1  -9   9      126.13      126.72     27.22 o 
   2  -9   9       36.30       59.39     20.28 o 
   3  -9   9      577.74      621.15     46.23 o 
   5  -9   9       43.05       57.95     23.25 o 
   6  -9   9       53.58       63.81     24.15 o 
   7  -9   9        1.89       -4.42     15.68 o 
  -7  -8   9       22.16       24.25     11.38 o 
  -6  -8   9       80.47      106.35     16.22 o 
  -5  -8   9        0.33        2.14     10.95 o 
  -4  -8   9       12.90       12.75     12.17 o 
  -3  -8   9        0.06       -0.51      9.74 o 
  -2  -8   9      295.25      291.56     34.61 o 
  -1  -8   9      143.18      166.01     28.12 o 
   0  -8   9      119.77      101.75     23.88 o 
   1  -8   9       36.06       22.53     15.14 o 
   2  -8   9      261.77      230.18     28.48 o 
   3  -8   9      142.34      149.54     17.87 o 
   4  -8   9       88.97      100.40     23.61 o 
   5  -8   9      177.51      213.33     31.99 o 
   6  -8   9        9.82       13.88     17.39 o 
   7  -8   9       24.85       27.31     21.00 o 
  -8  -7   9       38.49       39.75     22.80 o 
  -7  -7   9      104.81      117.05     16.86 o 
  -6  -7   9        0.69       12.46      9.35 o 
  -5  -7   9       66.41       73.45     22.71 o 
  -4  -7   9      166.55      169.81     20.41 o 
  -3  -7   9      347.33      347.65     25.20 o 
  -2  -7   9        0.58       -0.09     12.35 o 
  -1  -7   9      400.94      386.91     36.77 o 
   0  -7   9      228.81      242.71     29.83 o 
   1  -7   9      102.04       96.61     21.72 o 
   2  -7   9      272.28      247.25     19.35 o 
   3  -7   9       72.89       76.24     13.29 o 
   4  -7   9      928.57      871.07     52.27 o 
   5  -7   9       53.43       44.34     19.38 o 
   6  -7   9       76.39       76.34     24.42 o 
   7  -7   9      106.18       97.52     27.31 o 
  -8  -6   9       80.93      106.58     15.97 o 
  -7  -6   9       15.33       21.57     10.21 o 
  -6  -6   9       15.48       19.75      9.63 o 
  -5  -6   9      287.86      270.96     19.07 o 
  -4  -6   9       15.77       18.29      8.57 o 
  -3  -6   9     1103.58     1185.34     59.03 o 
  -2  -6   9      434.26      429.99     36.77 o 
  -1  -6   9       64.47       63.36     18.84 o 
   0  -6   9      271.34      272.18     29.29 o 
   1  -6   9       44.08       30.64     15.32 o 
   2  -6   9        0.01        2.43     11.72 o 
   3  -6   9       56.18       70.57     18.57 o 
   4  -6   9        9.93       14.51     12.71 o 
   5  -6   9        3.55       17.94     14.51 o 
  -9  -5   9       26.16       18.84     15.95 o 
  -8  -5   9        0.92       -3.66     10.09 o 
  -7  -5   9       94.58      111.00     15.36 o 
  -6  -5   9       20.43       11.83      8.97 o 
  -5  -5   9      695.42      664.90     26.72 o 
  -4  -5   9      348.14      322.76     18.61 o 
  -3  -5   9       82.12       80.73     14.40 o 
  -2  -5   9      701.88      678.20     30.59 o 
  -1  -5   9      163.36      158.16     16.88 o 
   0  -5   9      213.36      210.71     17.52 o 
   1  -5   9       17.95       22.48      9.17 o 
   2  -5   9       89.85      100.42     13.66 o 
   3  -5   9      149.91      123.56     22.08 o 
   4  -5   9     1110.23     1169.38     57.95 o 
   5  -5   9       55.01       41.64     18.66 o 
   6  -5   9        9.44       13.88     15.68 o 
 -10  -4   9        1.07        2.61     15.05 o 
  -9  -4   9        9.23       25.87     17.12 o 
  -8  -4   9      314.69      370.02     27.40 o 
  -7  -4   9       77.96       85.47     16.33 o 
  -6  -4   9       39.96       36.21     12.25 o 
  -5  -4   9      211.52      218.97     17.09 o 
  -4  -4   9     1060.36     1049.94     38.20 o 
  -3  -4   9        8.20        2.44      7.58 o 
  -2  -4   9      333.14      311.73     25.37 o 
  -1  -4   9      196.81      190.81     16.73 o 
   0  -4   9        0.75        1.12      7.25 o 
   1  -4   9       33.92       52.76     11.05 o 
   2  -4   9       34.37       26.73      9.44 o 
   3  -4   9      116.34      105.45     22.17 o 
   4  -4   9       14.75        8.83     13.70 o 
   5  -4   9      226.90      261.73     32.54 o 
   7  -4   9       22.34       36.05     20.73 o 
   8  -4   9        9.07        2.16     14.96 o 
 -10  -3   9       75.89      113.11     29.11 o 
  -9  -3   9        7.85       10.43     10.75 o 
  -8  -3   9       76.58       73.54     16.44 o 
  -7  -3   9      408.66      410.37     27.05 o 
  -6  -3   9      138.71      141.74     18.12 o 
  -5  -3   9     1054.42     1073.67     54.53 o 
  -4  -3   9       71.22       73.27     19.47 o 
  -3  -3   9      165.69      142.40     22.53 o 
  -2  -3   9      429.50      434.68     33.17 o 
  -1  -3   9     1040.38     1064.93     49.03 o 
   0  -3   9        6.73        0.90     10.54 o 
   1  -3   9      138.24      128.79     19.92 o 
   2  -3   9        6.97       -2.61      8.56 o 
   3  -3   9       49.99       58.13     19.38 o 
   4  -3   9      240.46      219.55     30.46 o 
   5  -3   9       28.51       34.34     19.11 o 
   6  -3   9      118.60      119.60     28.93 o 
   7  -3   9       31.72       38.66     21.00 o 
 -11  -2   9       67.94      105.81     27.85 o 
 -10  -2   9       82.76      125.18     30.10 o 
  -9  -2   9        0.24        8.27     10.03 o 
  -8  -2   9        0.04        0.42      8.94 o 
  -7  -2   9      393.10      397.36     26.05 o 
  -6  -2   9       32.56       34.34     17.48 o 
  -5  -2   9      261.95      221.71     26.95 o 
  -4  -2   9       39.54       30.73     15.95 o 
  -3  -2   9      163.60      179.08     24.33 o 
  -2  -2   9      155.52      158.08     22.98 o 
  -1  -2   9      862.81      676.39     39.48 o 
   0  -2   9       94.42       94.36     18.21 o 
   1  -2   9      340.35      311.05     20.02 o 
   2  -2   9        0.38       -9.10      9.10 o 
   3  -2   9       36.19       29.20     15.23 o 
   4  -2   9        1.84        1.26     12.71 o 
   5  -2   9      201.75      227.93     34.07 o 
   6  -2   9       92.88       81.56     26.59 o 
   7  -2   9       34.30       13.61     17.94 o 
 -11  -1   9       70.99       95.35     26.68 o 
 -10  -1   9       77.31       88.41     26.14 o 
  -9  -1   9        1.64        1.80      9.95 o 
  -8  -1   9       12.25       26.65     11.21 o 
  -7  -1   9      778.61      781.12     48.94 o 
  -6  -1   9      364.32      357.44     34.70 o 
  -5  -1   9       23.25       19.83     14.78 o 
  -4  -1   9      145.00      128.43     22.53 o 
  -3  -1   9       32.60       32.72     15.59 o 
  -2  -1   9      332.80      309.31     29.29 o 
  -1  -1   9       38.60       37.85     15.14 o 
   0  -1   9      379.60      364.47     29.20 o 
   1  -1   9      402.05      400.10     22.48 o 
   2  -1   9      163.86      155.11     26.50 o 
   3  -1   9      510.02      501.10     42.36 o 
   4  -1   9      230.48      205.22     32.90 o 
   5  -1   9      187.25      201.43     33.80 o 
   6  -1   9        9.77       17.57     17.94 o 
 -11   0   9       65.33      105.45     28.30 o 
 -10   0   9        3.76        4.87     10.96 o 
  -9   0   9      149.03      131.81     19.28 o 
  -8   0   9       47.38       48.58     19.83 o 
  -7   0   9        0.53       -5.86     11.63 o 
  -6   0   9        0.08       -7.48     11.81 o 
  -5   0   9      328.84      329.95     31.99 o 
  -4   0   9       79.51       65.52     19.11 o 
  -3   0   9      202.80      212.88     25.60 o 
  -2   0   9        5.20       13.34     13.97 o 
  -1   0   9      216.70      212.52     25.42 o 
   0   0   9        5.48        6.78      8.10 o 
   1   0   9      262.33      275.42     31.63 o 
   2   0   9       19.86        6.40     13.61 o 
   3   0   9        6.15       14.69     15.41 o 
   4   0   9      120.35      121.13     28.57 o 
   5   0   9      157.02      171.69     33.62 o 
   6   0   9       22.25       23.61     19.02 o 
 -10   1   9      106.48      108.24     26.95 o 
  -9   1   9       33.39       23.43     17.48 o 
  -8   1   9      377.91      377.81     37.67 o 
  -7   1   9      214.82      197.02     29.02 o 
  -6   1   9       10.12       15.05     14.78 o 
  -5   1   9        8.69        4.33     12.62 o 
  -4   1   9      965.53      921.81     50.74 o 
  -3   1   9       31.29       32.63     17.12 o 
  -2   1   9      446.97      450.81     35.69 o 
  -1   1   9      732.85      696.85     30.42 o 
   0   1   9      150.27      150.95     17.53 o 
   1   1   9        0.19       -1.80     12.26 o 
   2   1   9      332.67      319.41     35.33 o 
   3   1   9        0.84       -1.89     14.15 o 
   4   1   9       19.38        8.47     16.67 o 
   5   1   9       69.40       83.10     26.41 o 
 -10   2   9        4.35       13.52     15.95 o 
  -9   2   9        0.68       -1.08     13.61 o 
  -8   2   9      187.00      174.21     29.83 o 
  -7   2   9      154.65      208.46     30.46 o 
  -6   2   9        1.56       -2.16     10.82 o 
  -5   2   9      255.07      231.08     30.19 o 
  -4   2   9        2.12       -1.89     11.18 o 
  -3   2   9      436.42      430.17     36.14 o 
  -2   2   9      261.63      246.12     20.30 o 
  -1   2   9        4.83       -3.42      8.35 o 
   0   2   9       31.29       26.05     16.40 o 
   1   2   9      113.84      134.20     27.85 o 
   2   2   9        4.79        3.70     15.41 o 
   3   2   9       45.01       58.49     22.62 o 
   4   2   9      298.49      352.03     41.91 o 
 -11   3   9        8.70       11.18     15.14 o 
 -10   3   9       15.98       27.85     19.20 o 
  -9   3   9       74.18      108.42     27.22 o 
  -8   3   9       84.89       93.01     24.42 o 
  -7   3   9      205.07      177.37     29.38 o 
  -6   3   9      663.22      622.68     47.32 o 
  -5   3   9      805.37      780.58     51.82 o 
  -4   3   9       88.66       84.72     22.17 o 
  -3   3   9      291.42      285.98     21.85 o 
  -2   3   9       23.51       25.82     11.24 o 
  -1   3   9       25.20       19.09     10.62 o 
   0   3   9      838.33      841.23     54.35 o 
   1   3   9      170.96      157.99     30.01 o 
   2   3   9        2.76        8.47     16.22 o 
   3   3   9        1.93        9.73     16.31 o 
 -11   4   9       72.18       62.82     22.98 o 
 -10   4   9        0.47        2.16     14.87 o 
  -9   4   9       43.77       48.85     21.72 o 
  -8   4   9        9.46        7.30     15.50 o 
  -7   4   9       74.86       98.78     25.69 o 
  -6   4   9        8.43       13.70     15.86 o 
  -5   4   9      177.94      170.52     29.29 o 
  -4   4   9       93.52      104.01     24.96 o 
  -3   4   9      127.12      129.60     18.23 o 
  -2   4   9      213.85      235.84     22.34 o 
  -1   4   9      469.06      504.88     29.97 o 
   0   4   9        6.88        3.97     14.96 o 
   1   4   9      239.55      254.70     37.31 o 
   2   4   9      153.87      153.84     33.26 o 
 -10   5   9      206.96      255.42     38.57 o 
  -9   5   9        0.89        9.91     15.77 o 
  -8   5   9       62.52       53.90     21.99 o 
  -7   5   9        0.77       -2.70     12.62 o 
  -6   5   9      117.31      127.89     28.66 o 
  -5   5   9      296.79      328.06     38.03 o 
  -4   5   9        3.68       -8.65     13.61 o 
  -3   5   9       45.79       50.29     21.09 o 
  -2   5   9       23.87       19.29     17.03 o 
  -1   5   9      625.41      625.20     49.39 o 
   0   5   9        0.55       12.17     17.21 o 
   1   5   9      178.42      227.84     37.85 o 
   2   5   9       12.53       30.55     23.52 o 
  -9   6   9        0.01        7.48     15.68 o 
  -8   6   9        1.90        0.63     14.51 o 
  -7   6   9      135.51      124.73     29.74 o 
  -6   6   9      367.25      462.62     46.69 o 
  -5   6   9      123.98      164.57     32.81 o 
  -4   6   9       22.65       26.50     18.57 o 
  -3   6   9       19.88       44.88     21.27 o 
  -2   6   9        8.39       16.67     17.84 o 
  -6   7   9       27.21       37.31     19.11 o 
  -5   7   9       14.51       25.42     16.31 o 
  -4   7   9        0.49       10.00     14.15 o 
  -3   7   9        8.93       13.70     15.32 o 
   2 -12  10        4.23       10.91     16.67 o 
   3 -12  10       32.63       45.33     22.80 o 
   4 -12  10       83.69      108.15     29.65 o 
  -2 -11  10        1.57       23.70     15.95 o 
  -1 -11  10      114.32      113.47     29.92 o 
   0 -11  10        3.30        3.88     16.31 o 
   1 -11  10      373.76      397.09     45.15 o 
   2 -11  10       13.74        9.37     17.75 o 
   3 -11  10        2.54       15.05     19.02 o 
  -5 -10  10        0.22       -6.58     17.75 o 
  -4 -10  10      139.20      191.16     34.70 o 
  -3 -10  10        7.82       18.03     17.03 o 
  -2 -10  10      547.96      532.37     48.94 o 
  -1 -10  10       17.61       14.87     17.48 o 
   0 -10  10        4.70        4.87     15.32 o 
   1 -10  10       25.38       19.11     18.66 o 
   2 -10  10        0.04        0.81     17.03 o 
   3 -10  10       65.64       76.07     25.42 o 
  -6  -9  10        2.43        2.00      8.89 o 
  -5  -9  10       46.15       49.88     16.16 o 
  -4  -9  10        0.15       -3.46     10.74 o 
  -3  -9  10      137.23      161.05     31.36 o 
  -2  -9  10      283.96      326.71     39.02 o 
  -1  -9  10       63.56       49.48     22.26 o 
   0  -9  10       14.15       10.63     15.41 o 
   1  -9  10      128.39      118.25     27.31 o 
   2  -9  10      166.16      181.06     30.82 o 
   3  -9  10       79.00       75.80     22.80 o 
   5  -9  10        0.07       13.43     18.12 o 
   6  -9  10       11.78        2.16     18.57 o 
   7  -9  10       13.87       28.48     22.26 o 
  -7  -8  10        1.12       18.24     10.21 o 
  -6  -8  10        4.22        2.52      9.03 o 
  -5  -8  10       33.16       16.22     10.00 o 
  -4  -8  10      444.50      464.03     31.12 o 
  -3  -8  10      406.40      409.08     41.64 o 
  -2  -8  10       23.57       26.41     18.12 o 
  -1  -8  10        5.10        2.97     14.87 o 
   0  -8  10       22.94       13.07     14.96 o 
   1  -8  10       35.04       20.73     15.68 o 
   2  -8  10      101.01       64.17     21.00 o 
   3  -8  10      545.85      530.30     41.55 o 
   4  -8  10       19.75       31.90     18.30 o 
   5  -8  10       74.31       73.27     25.05 o 
   6  -8  10        4.19       13.07     17.39 o 
   7  -8  10       32.41       21.54     18.39 o 
  -8  -7  10       41.13       66.72     17.75 o 
  -7  -7  10       28.02       15.84     10.54 o 
  -6  -7  10       16.88       13.54      9.91 o 
  -5  -7  10       27.79       28.39     10.63 o 
  -4  -7  10       61.88       56.75     14.96 o 
  -3  -7  10      364.16      385.56     37.94 o 
  -2  -7  10      160.76      144.20     26.59 o 
  -1  -7  10        3.31        4.87     14.06 o 
   0  -7  10       10.25       16.67     14.96 o 
   1  -7  10       31.04       33.44     17.03 o 
   2  -7  10       31.82       51.37     18.30 o 
   3  -7  10       57.65       59.21     18.48 o 
   6  -7  10      276.05      208.46     34.43 o 
   7  -7  10        0.10       -4.42     14.33 o 
  -8  -6  10      253.52      279.38     28.04 o 
  -7  -6  10       37.71       33.26     11.59 o 
  -6  -6  10       13.61        3.61      8.24 o 
  -5  -6  10        0.53        4.28      8.00 o 
  -4  -6  10      222.06      199.27     21.60 o 
  -3  -6  10      343.65      318.21     23.67 o 
  -2  -6  10       29.97       22.02     10.99 o 
  -1  -6  10      639.52      607.90     30.74 o 
   0  -6  10       77.61       77.66     14.56 o 
   1  -6  10       13.49        8.17      8.69 o 
   2  -6  10        5.19        5.21      8.57 o 
   3  -6  10      246.31      276.24     30.37 o 
   4  -6  10       11.64       11.63     14.69 o 
   5  -6  10      759.43      682.25     49.21 o 
  -9  -5  10      102.57      125.64     29.92 o 
  -8  -5  10       60.18       69.01     17.19 o 
  -7  -5  10      247.78      244.82     25.10 o 
  -6  -5  10        6.99       14.40      9.05 o 
  -5  -5  10      192.91      193.46     21.54 o 
  -4  -5  10      310.27      324.68     24.66 o 
  -3  -5  10       26.80       39.72     12.67 o 
  -2  -5  10      365.88      391.98     24.64 o 
  -1  -5  10        5.47        2.44      8.63 o 
   0  -5  10       30.79       26.45     10.48 o 
   1  -5  10       32.56       28.26     10.44 o 
   3  -5  10      560.87      489.11     39.57 o 
   4  -5  10      160.00      199.54     30.28 o 
   5  -5  10        5.02       -0.36     13.70 o 
   6  -5  10        4.74       -2.34     15.23 o 
   7  -5  10       46.44       49.12     22.17 o 
  -9  -4  10      283.49      334.60     28.37 o 
  -8  -4  10      248.51      244.93     25.65 o 
  -7  -4  10       41.45       35.43     12.69 o 
  -6  -4  10      110.42      113.71     18.08 o 
  -5  -4  10       39.11       37.58     18.03 o 
  -4  -4  10      609.51      621.51     44.70 o 
  -3  -4  10      909.13      879.36     51.01 o 
  -2  -4  10       86.71       84.72     20.46 o 
  -1  -4  10      931.74      888.37     48.85 o 
   0  -4  10      115.84      103.01     21.18 o 
   1  -4  10        3.34       -0.54     12.62 o 
   2  -4  10        9.99       13.52     13.07 o 
   3  -4  10      237.83      247.76     30.55 o 
   4  -4  10       69.54       74.98     22.35 o 
   5  -4  10      225.49      211.07     33.35 o 
   6  -4  10        0.28       -1.26     13.61 o 
   7  -4  10        0.82        6.94     16.04 o 
 -10  -3  10       16.42       33.08     18.39 o 
  -9  -3  10        3.79        7.26     11.26 o 
  -8  -3  10       53.53       40.50     13.77 o 
  -7  -3  10      144.66      136.93     19.53 o 
  -6  -3  10      534.01      573.56     44.97 o 
  -5  -3  10       15.91       21.54     14.87 o 
  -4  -3  10      602.10      598.98     42.63 o 
  -3  -3  10        3.20       -3.06     11.54 o 
  -2  -3  10     1033.41     1009.59     52.09 o 
  -1  -3  10        7.05       14.33     13.61 o 
   0  -3  10      315.42      332.74     30.46 o 
   1  -3  10        1.17        6.04     12.71 o 
   2  -3  10       40.10       52.36     17.39 o 
   3  -3  10       38.03       49.93     18.93 o 
   4  -3  10      392.52      372.31     38.30 o 
   5  -3  10      254.54      233.79     36.14 o 
   6  -3  10       67.20       86.16     27.49 o 
 -10  -2  10        5.33       10.10     12.04 o 
  -9  -2  10      198.88      190.34     23.32 o 
  -8  -2  10      160.64      175.00     21.67 o 
  -7  -2  10       46.11       45.60     18.57 o 
  -6  -2  10      247.04      222.07     30.19 o 
  -5  -2  10      191.34      189.17     28.48 o 
  -4  -2  10      162.81      158.98     26.32 o 
  -3  -2  10        8.13       13.25     14.60 o 
  -2  -2  10      430.54      436.75     35.60 o 
  -1  -2  10      628.52      624.93     40.56 o 
   0  -2  10       10.41       10.54     12.62 o 
   1  -2  10        0.43        2.16     10.36 o 
   2  -2  10       23.29        6.31     13.16 o 
   3  -2  10      553.83      555.36     45.78 o 
   4  -2  10      206.70      212.07     34.07 o 
   5  -2  10        0.44       -0.90     15.41 o 
   6  -2  10      198.02      178.45     35.33 o 
 -11  -1  10       12.70       31.00     18.66 o 
 -10  -1  10       10.80       17.91     12.91 o 
  -9  -1  10        5.29       12.91     12.00 o 
  -8  -1  10      270.90      256.41     34.52 o 
  -7  -1  10       30.16       26.86     16.31 o 
  -6  -1  10      649.75      658.55     47.32 o 
  -5  -1  10      207.40      203.77     28.93 o 
  -4  -1  10      292.30      291.74     32.45 o 
  -3  -1  10        8.82       15.14     13.79 o 
  -2  -1  10      811.38      759.13     45.69 o 
  -1  -1  10      231.65      259.56     28.75 o 
   0  -1  10       91.72       81.70     14.23 o 
   1  -1  10      331.05      273.35     31.09 o 
   2  -1  10       66.00       95.71     24.24 o 
   3  -1  10      507.00      449.46     43.44 o 
   4  -1  10       32.22       29.20     18.57 o 
   5  -1  10      126.61      128.16     30.82 o 
 -11   0  10      113.13      150.15     32.27 o 
 -10   0  10        9.47       -0.63     14.69 o 
  -9   0  10       47.34       57.05     21.45 o 
  -8   0  10       37.30       42.81     20.28 o 
  -7   0  10      211.96      198.64     30.46 o 
  -6   0  10      262.03      240.55     31.90 o 
  -5   0  10        1.41        3.06     13.25 o 
  -4   0  10        2.68       -1.17     13.70 o 
  -3   0  10       32.43       46.50     18.57 o 
  -2   0  10       72.26       93.73     21.72 o 
  -1   0  10      292.66      270.92     29.65 o 
   0   0  10       60.79       63.20     13.17 o 
   1   0  10      598.19      525.52     43.44 o 
   2   0  10       36.03       40.83     18.66 o 
   3   0  10       32.73       35.96     19.74 o 
   4   0  10      101.67       97.97     27.94 o 
   5   0  10       29.28       38.57     22.26 o 
 -11   1  10      129.10      193.32     34.70 o 
  -9   1  10        2.99        2.25     15.41 o 
  -8   1  10      555.12      635.75     49.57 o 
  -7   1  10       47.08       37.49     17.94 o 
  -6   1  10     1255.19     1235.36     64.35 o 
  -5   1  10       19.07       19.47     16.40 o 
  -4   1  10       52.67       58.13     19.20 o 
  -3   1  10      215.43      202.96     28.39 o 
  -2   1  10      890.96      897.74     51.37 o 
  -1   1  10       56.00       62.25     13.69 o 
   0   1  10        0.49       -1.89     11.09 o 
   1   1  10        0.86       -3.97     12.62 o 
   2   1  10       34.40       42.99     20.19 o 
   3   1  10       74.73       72.82     24.15 o 
   4   1  10       60.21       52.81     22.53 o 
 -11   2  10      241.53      318.59     38.93 o 
 -10   2  10        2.32        0.81     15.23 o 
  -9   2  10       69.13       80.84     24.42 o 
  -8   2  10        7.39        9.28     13.88 o 
  -7   2  10      418.70      401.51     40.56 o 
  -6   2  10        5.02        4.33     15.14 o 
  -5   2  10      287.11      247.76     32.90 o 
  -4   2  10       95.79      109.41     25.15 o 
  -3   2  10        0.27        6.49     13.88 o 
  -2   2  10        3.28        8.13      9.17 o 
  -1   2  10       44.10       95.82     39.25 o 
   0   2  10       78.84       86.07     23.70 o 
   1   2  10       96.01      103.83     27.40 o 
   2   2  10        2.55       -2.88     14.69 o 
   3   2  10        8.62       16.76     16.49 o 
 -11   3  10        0.68       22.17     17.66 o 
 -10   3  10       44.07       50.56     21.00 o 
  -9   3  10       35.72       30.73     18.84 o 
  -8   3  10      365.69      387.27     41.82 o 
  -7   3  10       97.61       81.38     24.51 o 
  -6   3  10      507.66      510.56     44.79 o 
  -5   3  10       50.75       42.27     20.64 o 
  -4   3  10      135.71      137.62     28.03 o 
  -3   3  10      230.72      243.97     22.33 o 
  -2   3  10      361.98      384.40     28.07 o 
  -1   3  10      529.23      542.92     45.60 o 
   0   3  10        0.15        1.44     14.69 o 
   1   3  10      107.99      121.22     29.47 o 
   2   3  10       52.08       57.68     23.07 o 
 -10   4  10       16.33       15.59     15.77 o 
  -9   4  10       13.77        8.29     14.24 o 
  -8   4  10       50.71       42.00     20.91 o 
  -7   4  10      166.10      209.54     34.07 o 
  -6   4  10       55.04       75.62     24.51 o 
  -5   4  10      461.76      481.00     44.61 o 
  -4   4  10       17.68       32.45     20.37 o 
  -3   4  10        1.68        6.25     10.54 o 
  -2   4  10       12.56        9.82     11.12 o 
  -1   4  10        1.70        1.08     14.69 o 
   0   4  10      529.82      538.68     49.57 o 
   1   4  10        0.12       10.91     16.76 o 
  -9   5  10        4.56       -3.79     14.42 o 
  -8   5  10       59.14       73.81     25.78 o 
  -7   5  10       52.12       79.40     24.96 o 
  -6   5  10       40.72       37.04     20.82 o 
  -5   5  10       86.48      122.21     30.46 o 
  -4   5  10        1.12       -4.96     14.87 o 
  -3   5  10       10.12       14.51     16.94 o 
  -2   5  10        0.00        7.75     16.13 o 
   0   5  10       16.64       30.19     20.19 o 
  -7   6  10       15.54       13.79     16.67 o 
  -6   6  10       94.75       82.56     25.69 o 
  -5   6  10       64.46       71.74     23.43 o 
  -4   6  10       90.29      136.18     30.37 o 
  -3   6  10        1.93       16.94     16.85 o 
  -1 -11  11       32.57       14.96     18.21 o 
   0 -11  11        1.99        6.49     16.40 o 
   1 -11  11      167.77      188.18     35.78 o 
   2 -11  11      281.09      336.53     41.82 o 
   3 -11  11      173.02      210.80     36.50 o 
  -4 -10  11      133.47      161.05     33.44 o 
  -3 -10  11        0.23        4.96     15.32 o 
  -2 -10  11       61.21       77.69     25.24 o 
  -1 -10  11       65.91       53.08     23.07 o 
   0 -10  11        0.07        2.61     16.40 o 
   1 -10  11       40.67       32.90     20.55 o 
   2 -10  11       70.04       96.52     27.94 o 
   3 -10  11      286.72      275.60     37.31 o 
  -6  -9  11       17.96       25.69     20.37 o 
  -5  -9  11       16.72       28.19     11.47 o 
  -4  -9  11        8.25       24.87     18.48 o 
  -3  -9  11      107.68      136.90     30.37 o 
  -2  -9  11       19.10       11.99     17.12 o 
  -1  -9  11        8.90       20.91     17.94 o 
   0  -9  11       32.23       13.97     17.39 o 
   1  -9  11      118.82      144.02     29.65 o 
   2  -9  11      264.68      276.24     36.05 o 
   6  -9  11       51.90       59.39     24.51 o 
  -7  -8  11       11.91       28.12     15.22 o 
  -6  -8  11       15.24       20.25     10.37 o 
  -5  -8  11       84.59      102.57     19.82 o 
  -4  -8  11      101.16       98.08     18.93 o 
  -2  -8  11       30.36       28.21     18.84 o 
  -1  -8  11       15.28        9.46     16.13 o 
   0  -8  11        1.57        8.38     14.78 o 
   1  -8  11        0.11        2.79     14.60 o 
   2  -8  11        0.60        3.33     13.70 o 
   4  -8  11        5.63        4.06     16.58 o 
   5  -8  11       38.81       29.74     19.47 o 
   6  -8  11        8.57        1.80     15.86 o 
  -8  -7  11       28.33       48.40     25.24 o 
  -7  -7  11       48.32       45.89     12.05 o 
  -6  -7  11       14.25       18.41     10.48 o 
  -5  -7  11        1.06       -2.07      9.65 o 
  -4  -7  11        5.79        2.35     10.34 o 
  -3  -7  11      512.75      487.18     30.62 o 
  -2  -7  11        1.36        0.00      9.05 o 
  -1  -7  11       33.26       26.42     12.29 o 
   0  -7  11      176.16      174.43     20.29 o 
   1  -7  11      108.31       89.75     16.06 o 
   2  -7  11      262.20      278.76     22.36 o 
   3  -7  11        3.18       -2.88     11.54 o 
  -8  -6  11      154.17      166.15     24.78 o 
  -7  -6  11      174.15      179.88     23.73 o 
  -6  -6  11        4.26        4.60      9.17 o 
  -5  -6  11       52.58       51.00     15.17 o 
  -4  -6  11        1.61        1.74      9.67 o 
  -3  -6  11      201.24      217.08     22.91 o 
  -2  -6  11     1272.31     1282.61     45.98 o 
  -1  -6  11      307.14      309.79     23.92 o 
   0  -6  11       14.97       14.00     10.57 o 
   1  -6  11        0.80        2.24      9.07 o 
   3  -6  11      104.24       86.16     22.35 o 
   5  -6  11      725.52      701.63     53.44 o 
  -9  -5  11      149.09      143.66     32.08 o 
  -8  -5  11       21.77       26.01     12.74 o 
  -7  -5  11       30.55       24.33     13.25 o 
  -6  -5  11        2.95        6.40     16.94 o 
  -5  -5  11      181.83      168.63     30.19 o 
  -4  -5  11       41.90       37.34     12.58 o 
  -3  -5  11      528.55      506.60     29.39 o 
  -2  -5  11      565.08      566.61     30.26 o 
  -1  -5  11        4.79        2.42      8.87 o 
   0  -5  11        0.86        0.82      8.77 o 
   1  -5  11       87.78       82.19     21.27 o 
   2  -5  11        4.13       -0.72     11.45 o 
   3  -5  11       33.87       40.65     18.30 o 
   4  -5  11        5.74       11.27     15.14 o 
   5  -5  11       37.75       44.97     21.09 o 
   6  -5  11       11.51       13.52     16.76 o 
  -9  -4  11      262.32      312.55     28.55 o 
  -8  -4  11      257.87      348.55     28.61 o 
  -7  -4  11      122.12      131.85     28.39 o 
  -6  -4  11      477.35      487.04     44.16 o 
  -5  -4  11      330.26      345.36     37.13 o 
  -4  -4  11       63.14       70.57     22.62 o 
  -3  -4  11      704.32      732.81     48.58 o 
  -2  -4  11       61.55       62.28     20.91 o 
  -1  -4  11      140.41      153.12     25.96 o 
   0  -4  11       24.17       27.85     16.04 o 
   1  -4  11       18.90       11.36     15.05 o 
   2  -4  11        3.98        3.51     11.45 o 
   3  -4  11      510.80      488.84     43.35 o 
   4  -4  11       58.38       60.83     22.44 o 
   5  -4  11       76.99       75.98     25.69 o 
   6  -4  11        5.01       10.36     15.23 o 
 -10  -3  11        0.69       -2.47     12.48 o 
  -9  -3  11      122.12      156.72     22.85 o 
  -8  -3  11      306.44      397.64     42.27 o 
  -7  -3  11       55.60       77.06     24.15 o 
  -6  -3  11      414.15      371.95     38.75 o 
  -5  -3  11       94.50       97.07     24.24 o 
  -4  -3  11       80.30       83.28     22.62 o 
  -3  -3  11        0.55        0.90     12.44 o 
  -2  -3  11      698.12      694.69     46.32 o 
  -1  -3  11       17.06       19.56     15.23 o 
   0  -3  11       13.99        8.20     12.98 o 
   1  -3  11       14.96       18.75     13.25 o 
   2  -3  11       28.45       32.08     16.49 o 
   3  -3  11      189.15      205.85     32.99 o 
   4  -3  11      126.81      146.91     31.27 o 
   5  -3  11        5.67        6.67     14.51 o 
 -10  -2  11       51.31       39.03     14.83 o 
  -9  -2  11      258.45      336.44     39.11 o 
  -8  -2  11       55.50       47.50     20.55 o 
  -7  -2  11        0.06        1.53     13.97 o 
  -6  -2  11       25.76       25.60     17.57 o 
  -5  -2  11       33.66       27.67     17.94 o 
  -4  -2  11       26.80       33.71     17.66 o 
  -3  -2  11      215.10      227.30     29.65 o 
  -2  -2  11       19.08       28.39     16.76 o 
  -1  -2  11       99.00       81.47     20.73 o 
   0  -2  11       11.61       15.86     14.24 o 
   1  -2  11        7.01       -1.26     10.09 o 
   2  -2  11       44.92       38.12     18.48 o 
   3  -2  11      202.21      176.83     32.08 o 
   4  -2  11       67.17       86.97     25.87 o 
   5  -2  11       69.86       70.48     26.14 o 
 -10  -1  11       79.32       85.98     27.04 o 
  -9  -1  11       53.71       74.71     25.05 o 
  -8  -1  11      515.57      531.56     47.05 o 
  -7  -1  11        0.72        2.52     14.24 o 
  -6  -1  11       51.40       51.46     19.47 o 
  -5  -1  11       31.66       12.08     15.68 o 
  -4  -1  11       37.15       37.22     18.30 o 
  -3  -1  11      185.60      188.54     29.20 o 
  -2  -1  11     1181.83     1269.51     61.29 o 
  -1  -1  11       60.32       46.41     19.29 o 
   0  -1  11        4.91        7.39     12.44 o 
   1  -1  11      164.45      144.92     28.57 o 
   2  -1  11        6.27        6.85     14.60 o 
   3  -1  11       15.11        7.84     14.51 o 
   4  -1  11      144.75      134.92     31.54 o 
 -11   0  11       34.71       65.52     23.70 o 
 -10   0  11        0.46       -5.14     13.43 o 
  -9   0  11      253.01      294.89     39.29 o 
  -8   0  11       12.41       12.62     16.76 o 
  -7   0  11      231.87      258.57     35.96 o 
  -6   0  11       82.06       74.17     23.70 o 
  -5   0  11       39.35       32.90     17.66 o 
  -4   0  11        8.16       -0.36     14.51 o 
  -3   0  11      213.79      220.63     31.18 o 
  -2   0  11       10.21       -3.97     13.61 o 
  -1   0  11      587.26      558.46     30.32 o 
   0   0  11        2.19       -3.88     11.09 o 
   1   0  11       55.13       53.90     21.72 o 
   2   0  11       43.55       36.14     19.20 o 
   3   0  11       56.24       51.46     22.98 o 
 -11   1  11        3.50       25.60     18.93 o 
 -10   1  11        7.99        7.48     16.22 o 
  -9   1  11       12.79       30.64     19.47 o 
  -8   1  11       31.14       22.35     18.93 o 
  -7   1  11       21.41       29.65     18.75 o 
  -6   1  11      341.35      333.47     38.39 o 
  -5   1  11      337.70      298.86     35.96 o 
  -4   1  11       37.23       31.63     18.93 o 
  -3   1  11     1345.87     1278.44     65.07 o 
  -2   1  11      520.61      489.18     29.44 o 
  -1   1  11      515.15      526.21     30.37 o 
   0   1  11      508.62      461.17     43.80 o 
   1   1  11       74.02       70.03     24.42 o 
   2   1  11      105.31      103.01     27.94 o 
   3   1  11       54.76       59.48     24.60 o 
 -10   2  11        1.06       13.25     15.86 o 
  -9   2  11       58.76       44.52     21.18 o 
  -8   2  11        1.75        1.89     14.15 o 
  -7   2  11      180.02      194.94     33.35 o 
  -6   2  11       19.88       18.03     17.66 o 
  -5   2  11        0.46       11.54     16.58 o 
  -4   2  11       75.23      107.34     26.50 o 
  -3   2  11        0.83        3.52      9.18 o 
  -2   2  11      381.67      425.31     28.80 o 
  -1   2  11      126.09      116.80     27.76 o 
   0   2  11       13.69       12.62     16.04 o 
   1   2  11       21.99       23.43     19.11 o 
   2   2  11       15.15       20.46     17.84 o 
 -10   3  11       20.01       40.20     21.54 o 
  -9   3  11       83.69      103.19     27.76 o 
  -8   3  11      312.50      324.72     40.20 o 
  -7   3  11      312.14      301.92     40.11 o 
  -6   3  11      155.59      146.63     31.18 o 
  -5   3  11       13.99       12.35     16.58 o 
  -4   3  11       16.43       14.83     10.73 o 
  -3   3  11      638.94      708.53     37.05 o 
  -2   3  11        0.54       -7.67      9.59 o 
  -1   3  11      272.78      263.71     37.49 o 
   0   3  11       33.29       28.39     19.92 o 
   1   3  11       89.55       89.31     26.59 o 
  -8   4  11      174.89      186.47     33.98 o 
  -7   4  11       82.04       38.30     20.73 o 
  -6   4  11      176.77      211.62     35.87 o 
  -5   4  11        5.79        2.43     14.33 o 
  -4   4  11        3.40        9.10     17.30 o 
  -3   4  11        2.53       -0.72     16.58 o 
  -2   4  11       45.60       40.92     20.55 o 
  -1   4  11       15.16       21.81     18.75 o 
   0   4  11      216.33      212.79     37.40 o 
  -7   5  11       13.78       32.54     19.65 o 
  -6   5  11       14.36       31.45     18.75 o 
  -5   5  11       23.62       31.45     18.48 o 
  -4   5  11       84.26       94.18     26.14 o 
  -3   5  11       44.88       52.72     22.71 o 
   1 -11  12       25.58       21.00     20.37 o 
   2 -11  12       92.78      115.99     29.92 o 
  -2 -10  12        8.52       16.67     16.31 o 
  -1 -10  12      113.53      103.92     29.11 o 
   0 -10  12       28.24       20.91     19.65 o 
   1 -10  12        1.34       -5.23     15.32 o 
   2 -10  12        3.71       -7.93     15.95 o 
  -4  -9  12       10.25       10.77     11.79 o 
  -3  -9  12       23.16       14.35     11.31 o 
  -1  -9  12       11.25        1.35     13.43 o 
   0  -9  12      130.92      139.51     30.28 o 
   1  -9  12        1.18        2.16     15.68 o 
  -6  -8  12       44.57       47.15     16.19 o 
  -5  -8  12       86.09       88.25     18.73 o 
  -4  -8  12       25.76       22.35     12.74 o 
  -3  -8  12      223.99      253.38     26.30 o 
  -2  -8  12      460.06      435.66     31.25 o 
  -1  -8  12       33.55       39.80     14.50 o 
   0  -8  12        2.18        1.84      9.95 o 
   1  -8  12      341.24      372.61     28.04 o 
   5  -8  12       15.14        7.39     15.32 o 
  -7  -7  12        0.88        5.23     16.94 o 
  -6  -7  12       47.60       41.24     15.71 o 
  -5  -7  12      387.05      366.40     29.85 o 
  -4  -7  12       61.54       61.73     15.68 o 
  -3  -7  12       19.82       13.20     10.92 o 
  -2  -7  12      603.45      626.73     35.27 o 
  -1  -7  12       33.86       26.89     12.43 o 
   0  -7  12      130.74      141.34     19.79 o 
   1  -7  12       39.08       43.09     14.17 o 
   3  -7  12       41.27       41.10     18.84 o 
  -8  -6  12        2.64       -6.85     15.86 o 
  -7  -6  12       39.19       33.53     20.73 o 
  -6  -6  12        0.64        3.61     15.41 o 
  -5  -6  12       55.23       68.59     22.80 o 
  -4  -6  12      146.75      155.28     21.92 o 
  -3  -6  12     1183.58     1251.68     48.02 o 
  -2  -6  12      106.36      112.41     18.89 o 
  -1  -6  12       13.30       12.02     11.23 o 
   0  -6  12       53.25       47.72     14.17 o 
   1  -6  12      296.52      301.47     33.80 o 
   2  -6  12        1.68       -5.23     10.91 o 
   3  -6  12       85.57       88.68     24.42 o 
   4  -6  12      278.57      274.34     38.12 o 
   5  -6  12       81.34       58.31     21.90 o 
  -9  -5  12       12.85       23.97     20.64 o 
  -8  -5  12       62.73       86.79     27.94 o 
  -7  -5  12      121.41      138.16     31.45 o 
  -6  -5  12       22.58       14.87     16.49 o 
  -5  -5  12      123.49      133.66     28.75 o 
  -4  -5  12      270.85      284.62     37.04 o 
  -3  -5  12      170.10      169.08     30.01 o 
  -2  -5  12        5.49       -0.09     14.42 o 
  -1  -5  12       24.93       37.31     19.29 o 
   0  -5  12      186.85      172.59     28.30 o 
   2  -5  12      317.77      330.85     36.68 o 
   3  -5  12        4.62       -3.88     12.71 o 
   4  -5  12       48.62       38.03     19.65 o 
   5  -5  12        8.92        1.89     14.15 o 
  -9  -4  12      119.43      118.43     29.56 o 
  -8  -4  12       12.03       18.30     17.84 o 
  -7  -4  12        7.85       18.12     17.48 o 
  -6  -4  12        8.49        1.89     15.23 o 
  -5  -4  12       46.37       34.97     19.92 o 
  -4  -4  12      447.48      443.96     42.36 o 
  -3  -4  12       33.77       58.22     21.81 o 
  -2  -4  12       26.82       32.17     17.39 o 
  -1  -4  12      220.47      239.64     31.45 o 
   0  -4  12      424.55      405.12     36.95 o 
   1  -4  12      314.29      325.08     36.23 o 
   2  -4  12       82.16       86.97     23.70 o 
   3  -4  12      105.31      124.46     29.29 o 
   4  -4  12      276.93      239.92     37.13 o 
   5  -4  12       26.02       31.90     19.38 o 
 -10  -3  12        0.81        3.15     16.58 o 
  -9  -3  12       15.10        9.19     17.66 o 
  -8  -3  12      139.13      148.53     31.54 o 
  -7  -3  12        0.37       12.17     16.58 o 
  -6  -3  12       10.58       15.32     16.67 o 
  -5  -3  12        8.99        8.11     16.40 o 
  -4  -3  12      443.85      460.72     42.36 o 
  -3  -3  12        0.57        2.07     14.51 o 
  -2  -3  12       23.81       19.65     15.14 o 
  -1  -3  12      125.73      137.08     25.87 o 
   0  -3  12        3.62        1.98     13.34 o 
   1  -3  12      166.85      161.60     29.11 o 
   2  -3  12       99.30      103.28     27.13 o 
   3  -3  12      571.63      526.34     48.67 o 
   4  -3  12        0.67       -3.15     13.25 o 
 -10  -2  12       60.01      103.73     29.92 o 
  -9  -2  12      116.40      145.82     32.36 o 
  -8  -2  12       45.51       43.98     21.81 o 
  -7  -2  12      194.23      242.89     36.50 o 
  -6  -2  12       19.02       14.42     16.31 o 
  -5  -2  12       15.68       14.60     16.04 o 
  -4  -2  12       20.46        3.70     15.59 o 
  -3  -2  12      173.17      182.87     30.01 o 
  -2  -2  12       11.14        3.51     15.59 o 
  -1  -2  12      159.12      179.53     28.75 o 
   0  -2  12       18.20       20.73     14.42 o 
   1  -2  12      136.87      121.40     27.13 o 
   2  -2  12      162.62      163.04     31.45 o 
   3  -2  12      237.10      183.77     34.79 o 
   4  -2  12      132.10      126.45     31.72 o 
 -10  -1  12       92.49      149.61     33.53 o 
  -9  -1  12       39.59       78.68     26.23 o 
  -8  -1  12      659.81      676.76     54.89 o 
  -7  -1  12        1.74        1.89     14.87 o 
  -6  -1  12      139.40      135.55     28.93 o 
  -5  -1  12        0.95       -2.07     13.79 o 
  -4  -1  12      366.41      387.54     39.20 o 
  -3  -1  12      317.25      298.32     35.42 o 
  -2  -1  12      273.54      283.00     34.16 o 
  -1  -1  12        7.16       11.94     10.59 o 
   0  -1  12        0.54        1.62     13.43 o 
   1  -1  12       56.94       62.01     22.89 o 
   2  -1  12       10.31        9.10     13.70 o 
   3  -1  12       39.37       42.90     19.38 o 
 -10   0  12       13.58       27.22     20.01 o 
  -9   0  12      269.59      292.91     40.56 o 
  -8   0  12       84.56       66.60     25.51 o 
  -7   0  12      193.99      217.11     35.78 o 
  -6   0  12       44.23       28.84     18.66 o 
  -5   0  12      220.36      234.51     35.33 o 
  -4   0  12       22.88       21.81     18.66 o 
  -3   0  12       26.04       29.02     18.03 o 
  -1   0  12       85.75       86.16     24.33 o 
   0   0  12       58.68       57.68     21.63 o 
   1   0  12        5.28       15.59     15.41 o 
   2   0  12       63.17       54.44     23.34 o 
  -9   1  12        6.11        7.39     16.67 o 
  -8   1  12      314.02      324.00     42.18 o 
  -7   1  12        0.84        2.25     14.96 o 
  -6   1  12        4.89        5.95     16.49 o 
  -5   1  12       15.19       12.26     15.41 o 
  -4   1  12       55.81       65.52     24.06 o 
  -3   1  12       66.21       79.58     23.88 o 
  -2   1  12       44.90       31.81     18.03 o 
  -1   1  12      140.93      143.39     30.73 o 
   0   1  12       29.30       20.28     16.49 o 
   1   1  12      116.45      158.17     33.26 o 
  -9   2  12       81.63       94.63     26.95 o 
  -8   2  12      135.53      148.80     31.63 o 
  -7   2  12      198.00      209.36     34.97 o 
  -6   2  12        1.16       -7.93     14.15 o 
  -5   2  12        3.44        5.32     14.51 o 
  -4   2  12        1.84        1.08     15.41 o 
  -3   2  12      328.87      344.25     27.99 o 
  -2   2  12       81.14       88.14     18.10 o 
  -1   2  12        7.43        4.60     14.96 o 
   0   2  12       69.95       74.62     25.05 o 
  -8   3  12      166.40      189.17     35.33 o 
  -7   3  12       64.75       87.15     26.05 o 
  -6   3  12        0.01        6.40     14.51 o 
  -5   3  12       10.40        6.22     16.22 o 
  -4   3  12        3.04        8.51     10.91 o 
  -3   3  12      104.36      140.59     21.91 o 
  -2   3  12       27.79       18.84     17.57 o 
  -1   3  12      274.13      345.63     41.01 o 
  -6   4  12       14.33       13.61     14.96 o 
  -5   4  12        5.98       31.90     17.84 o 
  -4   4  12       69.99       72.19     24.42 o 
  -3   4  12       85.95       94.99     27.04 o 
  -1 -10  13       31.00       49.58     14.98 o 
  -3  -9  13      113.10      124.10     21.28 o 
  -2  -9  13       11.18       22.29     11.83 o 
  -1  -9  13       39.97       45.40     14.43 o 
   0  -9  13        0.06       -0.49      9.39 o 
   1  -9  13       19.92       27.28     13.41 o 
  -5  -8  13      232.51      247.78     28.30 o 
  -4  -8  13       22.84       29.01     12.07 o 
  -3  -8  13       85.70       89.66     19.07 o 
  -2  -8  13      159.00      125.63     21.12 o 
  -1  -8  13       10.51        9.65     11.61 o 
   0  -8  13      338.91      302.74     27.40 o 
   1  -8  13      471.59      466.74     32.14 o 
  -6  -7  13        4.34       -1.53     17.75 o 
  -5  -7  13       82.88       86.54     19.23 o 
  -4  -7  13       92.56       98.14     19.36 o 
  -3  -7  13       60.58       65.76     16.85 o 
  -2  -7  13       98.86       97.70     19.59 o 
  -1  -7  13      181.29      209.76     28.03 o 
   0  -7  13      113.68      143.51     21.37 o 
   2  -7  13      109.78      110.22     27.04 o 
   3  -7  13       11.82       11.90     15.32 o 
  -7  -6  13       27.87       18.93     19.47 o 
  -6  -6  13       22.90       44.16     21.99 o 
  -5  -6  13      128.70      149.07     32.45 o 
  -4  -6  13      330.04      321.39     39.75 o 
  -3  -6  13       11.94        5.32     17.39 o 
  -2  -6  13       75.73       57.59     24.06 o 
  -1  -6  13      112.52      110.76     27.76 o 
   2  -6  13       19.35       34.25     17.94 o 
   3  -6  13       66.57       57.86     21.99 o 
   4  -6  13       67.50       75.35     25.51 o 
  -8  -5  13      199.99      234.24     38.48 o 
  -7  -5  13        3.25       13.16     17.57 o 
  -6  -5  13      223.91      193.41     35.15 o 
  -5  -5  13       54.81       60.93     23.61 o 
  -4  -5  13      667.61      608.80     50.38 o 
  -3  -5  13        0.11        6.76     16.58 o 
  -2  -5  13       56.43       59.93     23.52 o 
  -1  -5  13        2.62        8.47     15.86 o 
   0  -5  13       61.21       74.80     22.98 o 
   2  -5  13      140.44      117.43     27.67 o 
   3  -5  13       66.08       83.73     25.78 o 
   4  -5  13       60.26       44.34     19.74 o 
  -8  -4  13        0.93        7.48     16.76 o 
  -7  -4  13       25.23       24.60     19.29 o 
  -6  -4  13        5.02        7.66     17.57 o 
  -5  -4  13        0.32       -8.56     15.23 o 
  -4  -4  13       11.15       11.00     16.85 o 
  -3  -4  13      337.73      329.50     38.30 o 
  -2  -4  13        1.01        1.62     15.68 o 
  -1  -4  13       90.43       78.50     23.34 o 
   1  -4  13       83.31       87.69     24.96 o 
   2  -4  13       83.86       93.55     26.05 o 
   3  -4  13       37.07       58.49     22.44 o 
  -9  -3  13        2.43       10.91     18.57 o 
  -8  -3  13      125.82      135.10     31.18 o 
  -7  -3  13        2.20        7.21     16.76 o 
  -6  -3  13      283.21      269.93     38.39 o 
  -5  -3  13       26.15       24.06     19.20 o 
  -4  -3  13      370.58      376.64     39.75 o 
  -3  -3  13       25.56       20.10     16.76 o 
  -2  -3  13      133.76      139.51     28.12 o 
  -1  -3  13        9.32       17.75     15.68 o 
   0  -3  13       84.32       77.69     22.98 o 
   1  -3  13      151.78      162.68     31.27 o 
   2  -3  13       21.20       22.26     15.95 o 
   3  -3  13       25.25       32.99     19.47 o 
  -9  -2  13      162.01      185.57     36.05 o 
  -8  -2  13        0.65        7.48     16.40 o 
  -7  -2  13        0.47       -1.17     14.15 o 
  -6  -2  13       65.36       56.06     21.81 o 
  -5  -2  13       17.15       24.87     19.20 o 
  -4  -2  13      235.63      219.64     34.34 o 
  -3  -2  13      609.54      550.04     47.23 o 
  -2  -2  13      147.49      165.38     30.91 o 
  -1  -2  13        3.15        7.93     16.67 o 
   0  -2  13        1.02        0.18     10.72 o 
   1  -2  13      175.10      154.84     31.90 o 
   2  -2  13        9.78       16.04     15.32 o 
  -9  -1  13       33.13       40.29     21.90 o 
  -8  -1  13      122.40      158.35     33.62 o 
  -7  -1  13       71.76       55.25     23.34 o 
  -6  -1  13       27.17       15.41     16.58 o 
  -5  -1  13      142.03      144.74     31.81 o 
  -4  -1  13      518.91      525.43     48.49 o 
  -3  -1  13      511.06      559.50     48.49 o 
  -2  -1  13       19.83       13.43     17.84 o 
  -1  -1  13      155.87      125.46     28.93 o 
   0  -1  13       58.86       41.28     19.83 o 
   1  -1  13      207.95      222.07     37.31 o 
  -8   0  13       51.72       44.16     20.55 o 
  -7   0  13       40.56       52.18     21.09 o 
  -6   0  13       14.63       -5.14     14.87 o 
  -5   0  13        1.91        5.68     16.22 o 
  -4   0  13       11.27       13.70     16.40 o 
  -3   0  13       15.61       29.29     19.29 o 
  -2   0  13      502.16      518.69     33.00 o 
  -1   0  13       86.02       77.06     24.33 o 
   0   0  13      141.89      160.42     33.26 o 
   1   0  13        4.55        1.26     12.98 o 
  -8   1  13      254.71      294.62     42.27 o 
  -7   1  13        0.75        2.97     16.22 o 
  -6   1  13       24.63       32.63     20.28 o 
  -5   1  13      431.59      460.36     47.05 o 
  -4   1  13      240.97      217.65     35.69 o 
  -3   1  13       55.07       82.32     17.24 o 
  -2   1  13       18.59       24.96     18.39 o 
  -1   1  13       69.04       56.42     22.62 o 
   0   1  13        9.80       11.54     16.13 o 
  -7   2  13      212.95      216.93     36.77 o 
  -6   2  13        1.46        6.58     14.15 o 
  -5   2  13        1.47       -6.49     14.24 o 
  -4   2  13      478.79      509.63     33.92 o 
  -3   2  13        3.10        8.25     11.39 o 
  -2   2  13      229.02      240.37     37.58 o 
  -1   2  13       54.50       50.29     22.62 o 
  -5   3  13        1.90       -0.27     13.79 o 
  -4   3  13        9.51       51.28     19.83 o 
  -3   3  13       50.10       45.75     15.07 o 
  -1  -9  14        6.58       10.37     10.62 o 
   0  -9  14      355.45      443.08     32.56 o 
  -3  -8  14       40.50       51.22     15.27 o 
  -2  -8  14      150.03      182.64     24.63 o 
  -1  -8  14      778.05      818.78     42.98 o 
   0  -8  14      125.08      149.34     22.94 o 
  -5  -7  14       25.72       26.50     20.19 o 
  -4  -7  14       38.46       43.89     22.08 o 
  -3  -7  14       48.24       38.66     22.26 o 
  -2  -7  14        0.06        0.99     15.41 o 
  -1  -7  14      343.26      357.44     42.90 o 
   0  -7  14       40.78       32.45     21.90 o 
   2  -7  14        2.22       -6.13     11.63 o 
   3  -7  14        6.05       15.14     15.41 o 
  -6  -6  14        7.70        6.49     16.85 o 
  -5  -6  14      183.95      218.10     37.22 o 
  -4  -6  14       38.97       64.71     23.88 o 
  -3  -6  14       12.35       12.80     17.84 o 
  -2  -6  14      258.65      233.70     36.32 o 
  -1  -6  14        3.06        5.41     17.48 o 
   2  -6  14       23.86       17.48     14.33 o 
   3  -6  14       15.98       34.25     19.20 o 
  -6  -5  14       82.73       97.16     28.21 o 
  -5  -5  14      137.99      161.24     32.90 o 
  -4  -5  14      305.55      317.78     41.73 o 
  -3  -5  14        3.01        1.35     16.13 o 
  -2  -5  14        0.11       -0.90     15.32 o 
  -1  -5  14       10.87       21.99     19.74 o 
   1  -5  14      172.56      159.43     31.90 o 
   2  -5  14       35.16       37.40     19.29 o 
  -7  -4  14        0.99       13.43     16.76 o 
  -6  -4  14       50.84       50.11     21.72 o 
  -5  -4  14      221.63      186.38     34.43 o 
  -4  -4  14        0.14        0.63     15.41 o 
  -3  -4  14       68.74       62.10     23.70 o 
  -2  -4  14       58.56       57.59     23.61 o 
  -1  -4  14        2.82        6.58     17.30 o 
   1  -4  14      145.20      132.58     29.29 o 
   2  -4  14       22.54       32.90     18.66 o 
  -7  -3  14        0.91       -3.42     13.43 o 
  -6  -3  14      420.03      419.90     45.33 o 
  -5  -3  14      120.12      146.18     31.54 o 
  -4  -3  14        6.09        1.53     15.41 o 
  -3  -3  14       82.75       85.08     26.59 o 
  -2  -3  14        3.48       -0.72     15.50 o 
   0  -3  14       43.66       53.26     20.19 o 
   1  -3  14       97.53       93.37     26.05 o 
  -7  -2  14       25.50       28.66     19.92 o 
  -6  -2  14       71.54       62.19     23.34 o 
  -5  -2  14      205.17      215.76     36.86 o 
  -4  -2  14        2.40        1.17     16.67 o 
  -3  -2  14       52.14       47.86     23.07 o 
  -2  -2  14      110.39      145.37     31.54 o 
  -1  -2  14      105.40       83.55     24.96 o 
   0  -2  14      193.11      179.35     33.98 o 
  -7  -1  14        4.96       -0.54     14.78 o 
  -6  -1  14       42.84       55.52     21.45 o 
  -5  -1  14       57.62       77.78     27.67 o 
  -4  -1  14       41.43       61.38     24.42 o 
  -3  -1  14       72.06      102.74     28.39 o 
  -2  -1  14       89.06       81.59     17.45 o 
  -1  -1  14       25.33       35.06     17.12 o 
  -6   0  14       26.60       44.34     21.45 o 
  -5   0  14      126.58      133.93     31.36 o 
  -4   0  14       13.63       19.11     18.84 o 
  -3   0  14        7.53        0.45     17.94 o 
  -2   0  14      557.88      551.48     50.92 o 
  -5   1  14      322.90      386.46     43.71 o 
  -4   1  14       11.00       19.20     16.40 o 
  -3   1  14       14.08       34.77     14.00 o 
  -5   2  14        3.51        8.56     14.06 o 
  -4   2  14      135.30      162.77     33.35 o 
  -1  -8  15       53.28       54.62     25.51 o 
  -3  -7  15      120.60      100.49     29.38 o 
  -2  -7  15       13.44       26.59     18.84 o 
  -1  -7  15        8.01        5.95     16.67 o 
  -4  -6  15        3.15        7.48     16.40 o 
  -3  -6  15       38.19       32.90     20.46 o 
  -2  -6  15        9.60       13.43     16.67 o 
  -1  -6  15       78.59       97.88     28.03 o 
  -5  -5  15       20.38       20.37     17.39 o 
  -4  -5  15        1.70       12.98     16.58 o 
  -3  -5  15        9.31        4.96     16.31 o 
  -2  -5  15       35.85       37.94     21.36 o 
  -5  -4  15      169.20      178.27     34.79 o 
  -4  -4  15      119.92      118.06     29.74 o 
  -3  -4  15       97.26      136.63     31.18 o 
  -2  -4  15       38.78       50.65     22.98 o 
  -5  -3  15        0.10       -2.07     14.33 o 
  -4  -3  15      137.87      165.47     33.26 o 
  -3  -3  15        0.13       -8.29     14.60 o 
  -2  -3  15       31.25       46.69     23.52 o 
  -5  -2  15      182.04      221.35     38.39 o 
  -4  -2  15       75.64       77.15     25.24 o 
  -3  -2  15       59.61       90.04     28.21 o 
  -4  -1  15       19.30       31.09     19.65 o 
  -3  -1  15       15.75       11.36     16.58 o 
                                                 
